# Supplementary material for: Diaqua­bis­(dimethyl sulfoxide-κO)­disaccharinatocadmium
Source: Acta Crystallogr Sect E Struct Rep Online. 2011 Oct 29;67(Pt 11):m1635. doi: 10.1107/S1600536811044497 (PMC3247552; doi:10.1107/S1600536811044497)
Supplement: Supplementary file 1 [file e-67-m1635-sup1.cif]

##############################################################################
#                                                                            #
# This CIF contains the data in a paper accepted for publication in          #
# Acta Crystallographica Section E. It conforms to the requirements of       #
# Notes for Authors for Acta Crystallographica Section E, and has been       #
# peer reviewed under the auspices of the IUCr Commission on Journals.       #
#                                                                            #
# Full details of the Crystallographic Information File format               #
# are given in the paper "The Crystallographic Information File (CIF):       #
# a New Standard Archive File for Crystallography" by S. R. Hall, F. H.      #
# Allen and I. D. Brown [Acta Cryst. (1991), A47, 655-685].                  #
#                                                                            #
# The current version of the core CIF dictionary is obtainable from          #
# ftp://ftp.iucr.org/pub/cif_core.dic.                                       #
#                                                                            #
# Software is freely available for graphical display of the structure(s)     #
# in this CIF. For information consult the CIF software page                 #
# http://www.iucr.org/resources/cif/software.                                #
#                                                                            #
# This file may be used for bona fide research purposes within the           #
# scientific community so long as proper attribution is given to the journal # 
# article from which it was obtained.                                        #
#                                                                            #
##############################################################################
data_I
_audit_creation_method     SHELXL-97
_chemical_name_systematic
;
Diaquabis(dimethyl
sulfoxide)bis(1,1,3-trioxo-2,3-dihydro-1\l^6^,2-benzothiazol-2-ido)cadmium
;
_chemical_name_common
;
Diaquabis(dimethyl sulfoxide-\k<i>O</i>)disaccharinatocadmium
;
_chemical_formula_moiety     ?
_chemical_formula_sum     'C18 H24 Cd N2 O10 S4'
_chemical_formula_iupac     '[Cd (C7 H4 N O3 S)2 (C2 H6 O S)2 (H2 O)2]'
_chemical_formula_weight     669.03
_chemical_melting_point     ?
_symmetry_cell_setting     monoclinic
_symmetry_space_group_name_H-M     'P 21/c'
_symmetry_space_group_name_hall     '-P 2ybc'
loop_
    _symmetry_equiv_pos_as_xyz
    'x, y, z'
    '-x, y+1/2, -z+1/2'
    '-x, -y, -z'
    'x, -y-1/2, z-1/2'
_cell_length_a     10.2613(5)
_cell_length_b     15.4294(8)
_cell_length_c     7.9951(4)
_cell_angle_alpha     90.00
_cell_angle_beta     98.8890(10)
_cell_angle_gamma     90.00
_cell_volume     1250.63(11)
_cell_formula_units_Z     2
_cell_measurement_reflns_used     12452
_cell_measurement_theta_min     2.01
_cell_measurement_theta_max     28.36
_cell_measurement_temperature     173(2)
_exptl_crystal_description     plate
_exptl_crystal_colour     colourless
_exptl_crystal_size_max     0.14
_exptl_crystal_size_mid     0.11
_exptl_crystal_size_min     0.08
_exptl_crystal_density_diffrn     1.777
_exptl_crystal_density_method     'not measured'
_exptl_crystal_F_000     676
_exptl_absorpt_coefficient_mu     1.262
_exptl_absorpt_correction_type     multi-scan
_exptl_absorpt_process_details     '(SADABS; Sheldrick, 1997)'
_exptl_absorpt_correction_T_min     0.8431
_exptl_absorpt_correction_T_max     0.9057
_exptl_special_details     ?
_diffrn_ambient_temperature     173(2)
_diffrn_radiation_type     MoK\a
_diffrn_radiation_wavelength     0.71073
_diffrn_radiation_source     'fine-focus sealed tube'
_diffrn_radiation_monochromator     graphite
_diffrn_measurement_device_type     'Bruker Kappa DUO APEXII'
_diffrn_measurement_method     '0.5\% \f scans and \w scans'
_diffrn_reflns_number     12452
_diffrn_reflns_av_R_equivalents     0.0378
_diffrn_reflns_av_sigmaI/netI     0.0333
_diffrn_reflns_theta_min     2.01
_diffrn_reflns_theta_max     28.36
_diffrn_reflns_theta_full     28.36
_diffrn_measured_fraction_theta_max     0.996
_diffrn_measured_fraction_theta_full     0.996
_diffrn_reflns_limit_h_min     -13
_diffrn_reflns_limit_h_max     13
_diffrn_reflns_limit_k_min     -20
_diffrn_reflns_limit_k_max     19
_diffrn_reflns_limit_l_min     -10
_diffrn_reflns_limit_l_max     10
_diffrn_standards_number     0
_diffrn_standards_interval_count     0
_diffrn_standards_interval_time     0
_diffrn_standards_decay_%     0
_refine_special_details
;
Refinement of <i>F</i>^2^ against ALL reflections. The weighted <i>R</i>-factor
<i>wR</i> and goodness of fit <i>S</i> are based on <i>F</i>^2^, conventional
<i>R</i>-factors <i>R</i> are based on <i>F</i>, with <i>F</i> set to zero for
negative <i>F</i>^2^. The threshold expression of <i>F</i>^2^ >
\s(<i>F</i>^2^) is used only for calculating <i>R</i>-factors(gt) <i>etc</i>.
and is not relevant to the choice of reflections for refinement.
<i>R</i>-factors based on <i>F</i>^2^ are statistically about twice as large
as those based on <i>F</i>, and <i>R</i>- factors based on ALL data will be
even larger.
;
_reflns_number_total     3121
_reflns_number_gt     2624
_reflns_threshold_expression     I>2sigma(I)
_refine_ls_structure_factor_coef     Fsqd
_refine_ls_matrix_type     full
_refine_ls_R_factor_all     0.0332
_refine_ls_R_factor_gt     0.0253
_refine_ls_wR_factor_gt     0.0575
_refine_ls_wR_factor_ref     0.0608
_refine_ls_goodness_of_fit_ref     1.026
_refine_ls_restrained_S_all     1.026
_refine_ls_number_reflns     3121
_refine_ls_number_parameters     170
_refine_ls_number_restraints     2
_refine_ls_hydrogen_treatment     mixed
_refine_ls_weighting_scheme     calc
_refine_ls_weighting_details
         'calc w=1/[\s^2^(Fo^2^)+(0.0260P)^2^+0.4033P] where P=(Fo^2^+2Fc^2^)/3'
_atom_sites_solution_hydrogens     geom
_atom_sites_solution_primary     direct
_atom_sites_solution_secondary     difmap
_refine_ls_shift/su_max     0.001
_refine_ls_shift/su_mean     0.000
_refine_diff_density_max     0.415
_refine_diff_density_min     -0.412
_refine_ls_extinction_method     none
loop_
    _atom_type_symbol
    _atom_type_description
    _atom_type_scat_dispersion_real
    _atom_type_scat_dispersion_imag
    _atom_type_scat_source
    'C' 'C' 0.0033 0.0016
                         'International Tables Vol C Tables 4.2.6.8 and 6.1.1.4'
    'H' 'H' 0.0000 0.0000
                         'International Tables Vol C Tables 4.2.6.8 and 6.1.1.4'
    'N' 'N' 0.0061 0.0033
                         'International Tables Vol C Tables 4.2.6.8 and 6.1.1.4'
    'O' 'O' 0.0106 0.0060
                         'International Tables Vol C Tables 4.2.6.8 and 6.1.1.4'
    'S' 'S' 0.1246 0.1234
                         'International Tables Vol C Tables 4.2.6.8 and 6.1.1.4'
    'Cd' 'Cd' -0.8075 1.2024
                         'International Tables Vol C Tables 4.2.6.8 and 6.1.1.4'
_computing_data_collection     'APEX2 (Bruker, 2006)'
_computing_cell_refinement     'SAINT (Bruker, 2006)'
_computing_data_reduction     'SAINT (Bruker, 2006)'
_computing_structure_solution     'SHELXS97 (Sheldrick, 2008)'
_computing_structure_refinement     'SHELXL97 (Sheldrick, 2008)'
_computing_molecular_graphics     'X-SEED (Barbour, 2001)'
_computing_publication_material     'SHELXL97 (Sheldrick, 2008)'
loop_
    _atom_site_type_symbol
    _atom_site_label
    _atom_site_fract_x
    _atom_site_fract_y
    _atom_site_fract_z
    _atom_site_U_iso_or_equiv
    _atom_site_adp_type
    _atom_site_calc_flag
    _atom_site_refinement_flags
    _atom_site_occupancy
    _atom_site_symmetry_multiplicity
    _atom_site_disorder_assembly
    _atom_site_disorder_group
    Cd Cd1 0.5000 1.0000 0.0000 0.01487(7) Uani d S 1 2 . .
    S S1 0.52294(5) 0.80523(4) 0.19576(7) 0.02107(12) Uani d . 1 1 . .
    S S2 0.26624(5) 0.99004(4) 0.27847(6) 0.01863(12) Uani d . 1 1 . .
    O O1 0.37534(15) 1.02578(12) 0.39322(19) 0.0269(4) Uani d . 1 1 . .
    O O2 0.23352(16) 0.90145(11) 0.3102(2) 0.0286(4) Uani d . 1 1 . .
    O O3 0.17818(14) 1.06754(10) -0.15887(18) 0.0236(3) Uani d . 1 1 . .
    O O4 0.52173(15) 0.85326(10) 0.02902(18) 0.0226(3) Uani d . 1 1 . .
    O O5 0.62293(15) 1.02147(11) 0.25981(19) 0.0219(3) Uani d D 1 1 . .
    H H5A 0.7063(14) 0.9905(16) 0.261(4) 0.053(10) Uiso d D 1 1 . .
    H H5B 0.599(3) 1.0050(18) 0.3695(18) 0.056(11) Uiso d D 1 1 . .
    N N1 0.28899(17) 1.00406(12) 0.0832(2) 0.0187(4) Uani d . 1 1 . .
    C C1 0.12665(19) 1.05728(14) 0.2691(3) 0.0173(4) Uani d . 1 1 . .
    C C2 0.0586(2) 1.08352(15) 0.3962(3) 0.0226(5) Uani d . 1 1 . .
    H H2 0.0842 1.0655 0.5101 0.027 Uiso calc R 1 1 . .
    C C3 -0.0494(2) 1.13759(16) 0.3494(3) 0.0285(5) Uani d . 1 1 . .
    H H3 -0.0998 1.1564 0.4329 0.034 Uiso calc R 1 1 . .
    C C4 -0.0848(2) 1.16459(17) 0.1830(3) 0.0315(6) Uani d . 1 1 . .
    H H4 -0.1590 1.2016 0.1548 0.038 Uiso calc R 1 1 . .
    C C5 -0.0139(2) 1.13854(15) 0.0564(3) 0.0240(5) Uani d . 1 1 . .
    H H5 -0.0382 1.1572 -0.0574 0.029 Uiso calc R 1 1 . .
    C C6 0.09327(19) 1.08447(14) 0.1024(3) 0.0173(4) Uani d . 1 1 . .
    C C7 0.1890(2) 1.05113(14) -0.0059(3) 0.0181(4) Uani d . 1 1 . .
    C C8 0.3957(2) 0.72722(17) 0.1524(3) 0.0338(6) Uani d . 1 1 . .
    H H8A 0.3100 0.7565 0.1340 0.051 Uiso calc R 1 1 . .
    H H8B 0.3996 0.6874 0.2485 0.051 Uiso calc R 1 1 . .
    H H8C 0.4071 0.6945 0.0505 0.051 Uiso calc R 1 1 . .
    C C9 0.6623(2) 0.73625(17) 0.2127(4) 0.0379(6) Uani d . 1 1 . .
    H H9A 0.6571 0.7007 0.1103 0.057 Uiso calc R 1 1 . .
    H H9B 0.6642 0.6985 0.3116 0.057 Uiso calc R 1 1 . .
    H H9C 0.7428 0.7714 0.2254 0.057 Uiso calc R 1 1 . .
loop_
    _atom_site_aniso_label
    _atom_site_aniso_U_11
    _atom_site_aniso_U_22
    _atom_site_aniso_U_33
    _atom_site_aniso_U_12
    _atom_site_aniso_U_13
    _atom_site_aniso_U_23
    Cd1 0.01608(10) 0.01350(11) 0.01516(10) 0.00098(8) 0.00279(7) 0.00131(8)
    S1 0.0264(3) 0.0166(3) 0.0201(2) 0.0016(2) 0.0034(2) 0.0023(2)
    S2 0.0167(2) 0.0241(3) 0.0156(2) 0.0032(2) 0.00400(19) 0.0044(2)
    O1 0.0193(8) 0.0431(10) 0.0180(8) 0.0014(7) 0.0016(6) 0.0029(7)
    O2 0.0331(9) 0.0243(9) 0.0296(9) 0.0055(7) 0.0089(7) 0.0086(7)
    O3 0.0227(8) 0.0323(9) 0.0156(7) 0.0056(7) 0.0027(6) 0.0038(7)
    O4 0.0322(9) 0.0142(8) 0.0219(8) 0.0017(6) 0.0060(7) 0.0041(6)
    O5 0.0233(8) 0.0270(9) 0.0156(7) 0.0019(6) 0.0039(6) -0.0007(6)
    N1 0.0180(8) 0.0238(10) 0.0149(8) 0.0040(7) 0.0045(7) 0.0028(8)
    C1 0.0144(9) 0.0180(10) 0.0191(10) -0.0006(8) 0.0013(8) 0.0018(8)
    C2 0.0245(11) 0.0245(12) 0.0194(10) -0.0031(9) 0.0055(9) 0.0010(9)
    C3 0.0290(12) 0.0309(13) 0.0286(12) 0.0065(10) 0.0136(10) -0.0020(11)
    C4 0.0244(12) 0.0355(14) 0.0356(13) 0.0106(11) 0.0076(10) 0.0008(12)
    C5 0.0220(11) 0.0272(13) 0.0225(10) 0.0047(9) 0.0026(9) 0.0031(10)
    C6 0.0155(9) 0.0181(10) 0.0179(10) -0.0020(8) 0.0017(8) -0.0013(8)
    C7 0.0165(9) 0.0202(11) 0.0176(10) -0.0009(8) 0.0029(8) 0.0007(9)
    C8 0.0393(14) 0.0272(13) 0.0339(13) -0.0102(11) 0.0024(11) 0.0086(11)
    C9 0.0325(13) 0.0331(15) 0.0490(16) 0.0124(11) 0.0089(12) 0.0184(13)
_geom_special_details
;
All e.s.d.'s (except the e.s.d. in the dihedral angle between two l.s. planes)
are estimated using the full covariance matrix. The cell e.s.d.'s are taken
into account individually in the estimation of e.s.d.'s in distances, angles
and torsion angles; correlations between e.s.d.'s in cell parameters are only
used when they are defined by crystal symmetry. An approximate (isotropic)
treatment of cell e.s.d.'s is used for estimating e.s.d.'s involving l.s.
planes.
;
loop_
    _geom_bond_atom_site_label_1
    _geom_bond_atom_site_label_2
    _geom_bond_site_symmetry_2
    _geom_bond_distance
    _geom_bond_publ_flag
    Cd1 O5 3_675 2.2817(15) ?
    Cd1 O5 . 2.2817(15) ?
    Cd1 O4 . 2.2833(15) ?
    Cd1 O4 3_675 2.2833(15) ?
    Cd1 N1 3_675 2.3620(17) ?
    Cd1 N1 . 2.3620(17) ?
    S1 O4 . 1.5236(15) ?
    S1 C8 . 1.770(2) ?
    S1 C9 . 1.771(2) ?
    S2 O2 . 1.4393(17) ?
    S2 O1 . 1.4429(17) ?
    S2 N1 . 1.6286(17) ?
    S2 C1 . 1.761(2) ?
    O3 C7 . 1.237(2) ?
    O5 H5A . 0.979(2) ?
    O5 H5B . 0.979(2) ?
    N1 C7 . 1.364(3) ?
    C1 C2 . 1.379(3) ?
    C1 C6 . 1.388(3) ?
    C2 C3 . 1.391(3) ?
    C2 H2 . 0.9500 ?
    C3 C4 . 1.388(3) ?
    C3 H3 . 0.9500 ?
    C4 C5 . 1.394(3) ?
    C4 H4 . 0.9500 ?
    C5 C6 . 1.384(3) ?
    C5 H5 . 0.9500 ?
    C6 C7 . 1.498(3) ?
    C8 H8A . 0.9800 ?
    C8 H8B . 0.9800 ?
    C8 H8C . 0.9800 ?
    C9 H9A . 0.9800 ?
    C9 H9B . 0.9800 ?
    C9 H9C . 0.9800 ?
loop_
    _geom_angle_atom_site_label_1
    _geom_angle_atom_site_label_2
    _geom_angle_atom_site_label_3
    _geom_angle_site_symmetry_1
    _geom_angle_site_symmetry_3
    _geom_angle
    _geom_angle_publ_flag
    O5 Cd1 O5 3_675 . 180.0 ?
    O5 Cd1 O4 3_675 . 88.86(6) ?
    O5 Cd1 O4 . . 91.14(6) ?
    O5 Cd1 O4 3_675 3_675 91.14(6) ?
    O5 Cd1 O4 . 3_675 88.86(6) ?
    O4 Cd1 O4 . 3_675 180.0 ?
    O5 Cd1 N1 3_675 3_675 98.15(6) ?
    O5 Cd1 N1 . 3_675 81.85(6) ?
    O4 Cd1 N1 . 3_675 85.58(6) ?
    O4 Cd1 N1 3_675 3_675 94.42(6) ?
    O5 Cd1 N1 3_675 . 81.85(6) ?
    O5 Cd1 N1 . . 98.15(6) ?
    O4 Cd1 N1 . . 94.42(6) ?
    O4 Cd1 N1 3_675 . 85.58(6) ?
    N1 Cd1 N1 3_675 . 180.00(9) ?
    O4 S1 C8 . . 104.67(10) ?
    O4 S1 C9 . . 104.85(11) ?
    C8 S1 C9 . . 99.72(13) ?
    O2 S2 O1 . . 115.48(10) ?
    O2 S2 N1 . . 111.53(10) ?
    O1 S2 N1 . . 110.29(9) ?
    O2 S2 C1 . . 110.89(9) ?
    O1 S2 C1 . . 110.36(10) ?
    N1 S2 C1 . . 96.72(9) ?
    S1 O4 Cd1 . . 123.96(9) ?
    Cd1 O5 H5A . . 107.3(19) ?
    Cd1 O5 H5B . . 126.8(19) ?
    H5A O5 H5B . . 102(3) ?
    C7 N1 S2 . . 111.33(14) ?
    C7 N1 Cd1 . . 121.01(13) ?
    S2 N1 Cd1 . . 122.67(9) ?
    C2 C1 C6 . . 122.70(19) ?
    C2 C1 S2 . . 129.98(17) ?
    C6 C1 S2 . . 107.30(15) ?
    C1 C2 C3 . . 116.8(2) ?
    C1 C2 H2 . . 121.6 ?
    C3 C2 H2 . . 121.6 ?
    C4 C3 C2 . . 121.1(2) ?
    C4 C3 H3 . . 119.4 ?
    C2 C3 H3 . . 119.4 ?
    C3 C4 C5 . . 121.4(2) ?
    C3 C4 H4 . . 119.3 ?
    C5 C4 H4 . . 119.3 ?
    C6 C5 C4 . . 117.6(2) ?
    C6 C5 H5 . . 121.2 ?
    C4 C5 H5 . . 121.2 ?
    C5 C6 C1 . . 120.35(19) ?
    C5 C6 C7 . . 128.20(19) ?
    C1 C6 C7 . . 111.39(18) ?
    O3 C7 N1 . . 124.79(19) ?
    O3 C7 C6 . . 122.33(19) ?
    N1 C7 C6 . . 112.85(17) ?
    S1 C8 H8A . . 109.5 ?
    S1 C8 H8B . . 109.5 ?
    H8A C8 H8B . . 109.5 ?
    S1 C8 H8C . . 109.5 ?
    H8A C8 H8C . . 109.5 ?
    H8B C8 H8C . . 109.5 ?
    S1 C9 H9A . . 109.5 ?
    S1 C9 H9B . . 109.5 ?
    H9A C9 H9B . . 109.5 ?
    S1 C9 H9C . . 109.5 ?
    H9A C9 H9C . . 109.5 ?
    H9B C9 H9C . . 109.5 ?
loop_
    _geom_torsion_atom_site_label_1
    _geom_torsion_atom_site_label_2
    _geom_torsion_atom_site_label_3
    _geom_torsion_atom_site_label_4
    _geom_torsion_site_symmetry_1
    _geom_torsion_site_symmetry_2
    _geom_torsion_site_symmetry_3
    _geom_torsion_site_symmetry_4
    _geom_torsion
    _geom_torsion_publ_flag
    C8 S1 O4 Cd1 . . . . 124.57(12) ?
    C9 S1 O4 Cd1 . . . . -130.95(13) ?
    O5 Cd1 O4 S1 3_675 . . . -143.39(10) ?
    O5 Cd1 O4 S1 . . . . 36.61(10) ?
    O4 Cd1 O4 S1 3_675 . . .  14E1(10)
                                      ?
    N1 Cd1 O4 S1 3_675 . . . 118.34(11) ?
    N1 Cd1 O4 S1 . . . . -61.66(11) ?
    O2 S2 N1 C7 . . . . 109.33(16) ?
    O1 S2 N1 C7 . . . . -120.95(16) ?
    C1 S2 N1 C7 . . . . -6.30(17) ?
    O2 S2 N1 Cd1 . . . . -95.51(12) ?
    O1 S2 N1 Cd1 . . . . 34.20(14) ?
    C1 S2 N1 Cd1 . . . . 148.86(11) ?
    O5 Cd1 N1 C7 3_675 . . . -45.91(16) ?
    O5 Cd1 N1 C7 . . . . 134.09(16) ?
    O4 Cd1 N1 C7 . . . . -134.12(16) ?
    O4 Cd1 N1 C7 3_675 . . . 45.88(16) ?
    N1 Cd1 N1 C7 3_675 . . . 142(3) ?
    O5 Cd1 N1 S2 3_675 . . . 161.27(12) ?
    O5 Cd1 N1 S2 . . . . -18.73(12) ?
    O4 Cd1 N1 S2 . . . . 73.06(11) ?
    O4 Cd1 N1 S2 3_675 . . . -106.94(11) ?
    N1 Cd1 N1 S2 3_675 . . . -11(2) ?
    O2 S2 C1 C2 . . . . 70.5(2) ?
    O1 S2 C1 C2 . . . . -58.7(2) ?
    N1 S2 C1 C2 . . . . -173.3(2) ?
    O2 S2 C1 C6 . . . . -111.05(16) ?
    O1 S2 C1 C6 . . . . 119.69(15) ?
    N1 S2 C1 C6 . . . . 5.10(16) ?
    C6 C1 C2 C3 . . . . 1.7(3) ?
    S2 C1 C2 C3 . . . . 179.95(18) ?
    C1 C2 C3 C4 . . . . -1.0(4) ?
    C2 C3 C4 C5 . . . . 0.1(4) ?
    C3 C4 C5 C6 . . . . 0.1(4) ?
    C4 C5 C6 C1 . . . . 0.5(3) ?
    C4 C5 C6 C7 . . . . -176.6(2) ?
    C2 C1 C6 C5 . . . . -1.5(3) ?
    S2 C1 C6 C5 . . . . 179.89(17) ?
    C2 C1 C6 C7 . . . . 176.04(19) ?
    S2 C1 C6 C7 . . . . -2.5(2) ?
    S2 N1 C7 O3 . . . . -176.23(18) ?
    Cd1 N1 C7 O3 . . . . 28.1(3) ?
    S2 N1 C7 C6 . . . . 5.7(2) ?
    Cd1 N1 C7 C6 . . . . -149.94(14) ?
    C5 C6 C7 O3 . . . . -2.6(4) ?
    C1 C6 C7 O3 . . . . -180.0(2) ?
    C5 C6 C7 N1 . . . . 175.5(2) ?
    C1 C6 C7 N1 . . . . -1.8(3) ?
data_global
_journal_date_recd_electronic     2011-10-19
_journal_date_accepted     2011-10-25
_journal_name_full     'Acta Crystallographica, Section E'
_journal_year     2011
_journal_volume     67
_journal_issue     11
_journal_page_first     m1635
_journal_page_last     m1635
_journal_paper_category     QM
_journal_coeditor_code     FF2035
_publ_contact_author_name     'Werner E. Van Zyl'
_publ_contact_author_address
;
School of Chemistry, University of KwaZulu-Natal, Westville Campus,
Private Bag X54001, Durban 4000, South Africa
;
_publ_contact_author_email     vanzylw@ukzn.ac.za
_publ_contact_author_fax     '+27312603091'
_publ_contact_author_phone     '+27312603188'
_publ_section_title
;
Diaquabis(dimethyl sulfoxide-\k<i>O</i>)disaccharinatocadmium
;
loop_
    _publ_author_name
    _publ_author_footnote
    _publ_author_address
    'Potwana, Fezile S. W.' .
;
School of Chemistry, University of KwaZulu-Natal, Westville Campus,
Private Bag X54001, Durban 4000, South Africa
;
    'Van Zyl, Werner E.' .
;
School of Chemistry, University of KwaZulu-Natal, Westville Campus,
Private Bag X54001, Durban 4000, South Africa
;
