# Supplementary material for: Diaqua­bis­(dimethyl sulfoxide-κO)­disaccharinatocadmium
Source: Acta Crystallogr Sect E Struct Rep Online. 2011 Oct 29;67(Pt 11):m1635. doi: 10.1107/S1600536811044497 (PMC3247552; doi:10.1107/S1600536811044497)
Supplement: Supplementary file 2 [file e-67-m1635-Isup2.hkl]

# 
# h,k,l, Fc-squared, Fo-squared, sigma(Fo-squared) and status flag 
# 
data_I
_shelx_title ' fs4 in P2(1)/c' 
_shelx_refln_list_code          4 
_shelx_F_calc_maximum      199.87 
_exptl_crystal_F_000       676.00 
_reflns_d_resolution_high  0.7482 
 
loop_ 
 _symmetry_equiv_pos_as_xyz 
 'x, y, z' 
 '-x, y+1/2, -z+1/2' 
 '-x, -y, -z' 
 'x, -y-1/2, z-1/2' 
 
_cell_length_a    10.2613 
_cell_length_b    15.4294 
_cell_length_c     7.9951 
_cell_angle_alpha  90.000 
_cell_angle_beta   98.889 
_cell_angle_gamma  90.000 
 
_shelx_F_squared_multiplier     1.000 
 
loop_ 
 _refln_index_h 
 _refln_index_k 
 _refln_index_l 
 _refln_F_squared_calc 
 _refln_F_squared_meas 
 _refln_F_squared_sigma 
 _refln_observed_status 
   1   0   0    16759.91    15736.18    392.98 o 
   2   0   0     8594.13     8761.21     89.72 o 
   3   0   0     6434.23     6334.20     74.58 o 
   4   0   0    11781.37    11158.27    145.72 o 
   5   0   0     9102.02     9059.04    123.67 o 
   6   0   0     2578.62     2569.40     47.21 o 
   7   0   0     6455.02     6366.59    112.36 o 
   8   0   0     6782.69     6766.11    132.41 o 
   9   0   0     7118.16     6992.06    152.74 o 
  10   0   0     1470.10     1506.63     55.61 o 
  11   0   0        5.83        5.50     11.85 o 
  12   0   0      594.62      530.61     74.45 o 
  13   0   0      937.26      962.39     42.93 o 
   1   1   0      142.21      134.91      4.03 o 
   2   1   0      277.85      254.24      6.95 o 
   3   1   0       86.68      112.47      4.92 o 
   4   1   0      842.20      838.30     13.68 o 
   5   1   0       44.23       68.93      5.19 o 
   6   1   0     1829.83     1887.83     28.71 o 
   7   1   0     1961.29     1950.01     38.78 o 
   8   1   0     1311.56     1324.20     36.99 o 
   9   1   0      334.39      327.87     18.94 o 
  10   1   0      489.84      498.62     23.55 o 
  11   1   0      173.21      180.91     16.31 o 
  12   1   0       84.10       72.79     14.71 o 
  13   1   0       85.54       82.67     22.22 o 
   1   2   0      839.91      839.48     15.94 o 
   2   2   0     3137.07     3167.74     37.17 o 
   3   2   0     2008.27     2079.62     27.99 o 
   4   2   0     3312.84     3101.86     31.46 o 
   5   2   0     1949.33     1909.35     23.19 o 
   6   2   0      177.96      179.67      7.92 o 
   7   2   0      616.87      635.75     16.18 o 
   8   2   0     3958.34     4037.95     59.17 o 
   9   2   0     5198.92     5131.89     84.66 o 
  10   2   0      866.19      887.28     39.79 o 
  11   2   0        4.68        8.13     10.83 o 
  12   2   0      319.44      305.41     27.55 o 
  13   2   0     1499.68     1522.65     54.06 o 
   1   3   0      600.81      634.86      9.67 o 
   2   3   0     4257.12     4418.60     62.78 o 
   3   3   0     3103.97     3477.36     45.84 o 
   4   3   0      317.03      337.59      7.61 o 
   5   3   0     1254.09     1372.20     18.17 o 
   6   3   0       66.34       65.25      5.63 o 
   7   3   0        4.52        5.55      3.99 o 
   8   3   0      220.10      199.53     10.65 o 
   9   3   0      870.30      813.38     20.81 o 
  10   3   0       61.67       54.52     14.24 o 
  11   3   0        6.44        6.48     11.99 o 
  12   3   0       51.06       20.66     15.67 o 
  13   3   0       27.62       27.19     15.06 o 
   0   4   0    21934.20    20525.25    293.88 o 
   1   4   0    37228.25    35739.98    388.46 o 
   2   4   0      816.78      858.75     13.20 o 
   3   4   0      180.08      113.91      6.94 o 
   4   4   0     1504.23     1368.28     30.53 o 
   5   4   0     4256.59     4208.29     45.97 o 
   6   4   0     1806.16     1822.22     27.14 o 
   7   4   0      545.59      541.05     16.27 o 
   8   4   0     4984.19     4886.67     85.31 o 
   9   4   0     5024.31     5122.42     92.01 o 
  10   4   0      923.01      997.84     41.27 o 
  11   4   0       81.43       84.15     17.52 o 
  12   4   0      389.68      370.56     31.02 o 
  13   4   0     1293.78     1262.87     52.54 o 
   1   5   0     2897.75     3124.30     38.99 o 
   2   5   0     6487.06     7034.06     77.19 o 
   3   5   0      990.01     1058.26     16.02 o 
   4   5   0      683.18      799.07     13.22 o 
   5   5   0      604.82      628.49     21.33 o 
   6   5   0      722.20      799.26     20.57 o 
   7   5   0      251.37      287.23     16.36 o 
   8   5   0        2.94        2.48      8.28 o 
   9   5   0      351.08      366.81     25.85 o 
  10   5   0      100.56      112.31     20.17 o 
  11   5   0        7.41       -0.44     11.65 o 
  12   5   0      111.70      106.80     20.52 o 
  13   5   0        9.59        4.30     14.84 o 
   0   6   0    17217.17    16771.22    247.71 o 
   1   6   0    19828.57    20195.41    193.01 o 
   2   6   0     8304.00     8848.51     98.93 o 
   3   6   0     1542.13     1490.70     22.75 o 
   4   6   0    12567.53    12941.32    127.23 o 
   5   6   0     8485.36     8280.96    122.68 o 
   6   6   0     1824.38     1897.82     42.42 o 
   7   6   0      816.01      894.18     30.03 o 
   8   6   0     5283.64     5161.55     79.61 o 
   9   6   0     4426.49     4319.96     83.66 o 
  10   6   0      943.15      913.01     40.66 o 
  11   6   0       59.82       73.50     17.39 o 
  12   6   0      352.29      379.15     32.87 o 
   1   7   0      133.47      171.60      9.74 o 
   2   7   0       13.54        4.06      4.89 o 
   3   7   0        3.45        2.79      4.54 o 
   4   7   0     2115.89     2187.67     27.84 o 
   5   7   0        9.87        8.33      5.34 o 
   6   7   0       11.95       10.41      7.08 o 
   7   7   0      479.01      522.44     24.22 o 
   8   7   0      169.80      236.28     22.78 o 
   9   7   0      202.29      219.16     20.22 o 
  10   7   0        2.02        8.09     10.95 o 
  11   7   0      465.17      481.65     38.68 o 
  12   7   0      206.53      204.10     26.32 o 
   0   8   0     5529.32     5273.00     93.27 o 
   1   8   0     5362.75     5366.82     66.27 o 
   2   8   0      144.42      143.28     12.49 o 
   3   8   0      691.56      747.06     19.94 o 
   4   8   0     6009.37     6056.64     68.79 o 
   5   8   0     2210.74     2277.43     42.92 o 
   6   8   0      215.06      228.12     16.75 o 
   7   8   0      258.16      258.31     18.99 o 
   8   8   0     3071.99     3019.68     65.93 o 
   9   8   0     2128.64     2121.07    113.61 o 
  10   8   0      418.29      417.21     29.13 o 
  11   8   0      385.73      355.37     40.89 o 
  12   8   0      555.18      534.89     63.61 o 
   1   9   0      559.13      578.19     15.56 o 
   2   9   0      348.68      397.75     17.51 o 
   3   9   0      744.36      823.86     20.90 o 
   4   9   0       97.92      125.41      8.29 o 
   5   9   0     1081.08     1059.23     32.29 o 
   6   9   0       81.65       96.73     27.52 o 
   7   9   0       87.17      105.88     14.54 o 
   8   9   0        0.21       -9.47     10.32 o 
   9   9   0      254.10      277.39     22.86 o 
  10   9   0      573.08      615.42     34.31 o 
  11   9   0       71.79       78.69     19.68 o 
  12   9   0        2.07       -3.79     14.18 o 
   0  10   0     7820.99     7789.82    133.07 o 
   1  10   0     8717.77     8644.04    115.60 o 
   2  10   0      939.62      957.64     26.72 o 
   3  10   0     2493.14     2400.13     46.04 o 
   4  10   0     8765.69     8682.60     96.48 o 
   5  10   0     5482.42     5449.87     95.27 o 
   6  10   0      239.00      277.22     20.65 o 
   7  10   0     1264.65     1293.02     41.37 o 
   8  10   0     2711.09     2738.43     65.12 o 
   9  10   0     2394.84     2361.62     90.98 o 
  10  10   0      485.67      523.12     33.40 o 
  11  10   0      296.90      344.38     42.35 o 
   1  11   0     1292.56     1304.41     32.34 o 
   2  11   0      194.09      199.60     19.04 o 
   3  11   0      441.52      441.01     20.61 o 
   4  11   0        3.10       -5.88      5.88 o 
   5  11   0        4.19        0.09      8.29 o 
   6  11   0       41.82       28.20     13.62 o 
   7  11   0      206.53      271.67     22.14 o 
   8  11   0      228.47      231.08     22.31 o 
   9  11   0        1.62       -9.09     10.79 o 
  10  11   0        1.71       -3.68     12.77 o 
  11  11   0      138.48      159.81     31.43 o 
   0  12   0     4922.45     5002.97     97.06 o 
   1  12   0      832.22      854.92     32.53 o 
   2  12   0      134.28      155.97     14.58 o 
   3  12   0      544.55      563.18     26.85 o 
   4  12   0     2409.51     2444.56     55.51 o 
   5  12   0     3618.71     3610.08     75.54 o 
   6  12   0       40.99       51.46     15.03 o 
   7  12   0      654.02      657.31     34.03 o 
   8  12   0      791.75      776.23     37.90 o 
   9  12   0     1316.18     1199.91     75.31 o 
  10  12   0      534.13      577.23     37.29 o 
  11  12   0      115.40       97.70     23.76 o 
   1  13   0     1070.85     1050.30     31.07 o 
   2  13   0       22.87       29.98      9.60 o 
   3  13   0      428.25      440.12     28.62 o 
   4  13   0      394.80      389.36     39.90 o 
   5  13   0       63.77       62.06     17.74 o 
   6  13   0      162.93      151.78     18.84 o 
   7  13   0      128.32      122.65     18.98 o 
   8  13   0       13.56      -11.13     11.13 o 
   9  13   0      157.57      135.14     31.81 o 
  10  13   0      211.48      248.59     27.59 o 
   0  14   0     5237.32     5374.44    228.28 o 
   1  14   0      983.97      981.22     38.61 o 
   2  14   0     1564.78     1521.51     59.29 o 
   3  14   0     1379.69     1358.56     41.99 o 
   4  14   0     2951.08     2954.43     70.92 o 
   5  14   0     2244.09     2226.18     78.05 o 
   6  14   0      894.46      800.84     88.31 o 
   7  14   0      209.61      212.67     31.24 o 
   8  14   0      860.56      845.30     42.27 o 
   9  14   0     1535.31     1602.77     89.56 o 
   1  15   0      460.38      394.98     36.39 o 
   2  15   0       43.81       44.47     15.18 o 
   3  15   0      159.54      192.42     26.59 o 
   4  15   0       79.20       86.46     14.97 o 
   5  15   0       49.71       44.19     17.67 o 
   6  15   0       56.33       40.50     19.36 o 
   7  15   0       27.29       34.31     19.88 o 
   8  15   0       67.28       48.33     30.50 o 
   9  15   0      195.04      257.05     30.50 o 
   0  16   0     2677.70     2863.42    138.63 o 
   1  16   0     1732.10     1662.10     59.96 o 
   2  16   0      872.75      953.00    106.77 o 
   3  16   0     2148.74     2309.99     70.43 o 
   4  16   0     2593.42     2560.94     72.07 o 
   5  16   0     2177.52     2161.15     76.16 o 
   6  16   0     1695.40     1557.40     69.98 o 
   7  16   0      162.89      134.33     37.43 o 
   8  16   0      549.25      561.47     50.57 o 
   1  17   0        9.69        0.05     16.60 o 
   2  17   0        0.20       -6.74     12.76 o 
   3  17   0      286.80      254.54     27.42 o 
   4  17   0      133.09      172.87     22.43 o 
   5  17   0        3.69       18.14     22.32 o 
   6  17   0       55.93       55.52     28.42 o 
   7  17   0      152.17      147.75     47.39 o 
   0  18   0      201.50      154.03     41.47 o 
   1  18   0      231.90      241.91     35.03 o 
   2  18   0       55.01       32.68     19.40 o 
   3  18   0      485.16      506.23     37.31 o 
   4  18   0      263.77      266.81     25.79 o 
   5  18   0      379.63      460.28     57.10 o 
   6  18   0      176.40      183.51     41.29 o 
   1  19   0      116.48      117.13     28.26 o 
   2  19   0      135.02      194.80     34.56 o 
   3  19   0       37.22       52.01     21.26 o 
   4  19   0       10.60        9.47     14.99 o 
   5  19   0      412.58      401.31     55.57 o 
   0  20   0     1958.69     1641.83    109.01 o 
   1  20   0     1330.96     1170.82    120.86 o 
   2  20   0      775.97      842.69     57.08 o 
   3  20   0     1777.35     1878.27    113.35 o 
 -13   1   1     1069.83     1106.68     38.79 o 
 -12   1   1     2347.03     2306.17     56.43 o 
 -11   1   1     1045.29     1036.00     36.50 o 
 -10   1   1     3259.09     3097.35     64.83 o 
  -9   1   1      520.30      465.18     25.05 o 
  -8   1   1     2310.83     2402.24     42.88 o 
  -7   1   1     7921.94     7893.61     87.98 o 
  -6   1   1     3493.12     3348.78     44.14 o 
  -5   1   1     1915.80     1901.48     25.78 o 
  -4   1   1    21258.18    21363.45    189.15 o 
  -3   1   1    39948.82    38857.47    424.07 o 
  -2   1   1     9034.95     8726.34     79.97 o 
   0   1   1    15953.74    15393.43    192.19 o 
   1   1   1    21075.79    20497.93    252.22 o 
   2   1   1     5604.46     5447.33     73.24 o 
   3   1   1     2847.55     2859.76     39.13 o 
   4   1   1     3027.78     3024.43     34.61 o 
   5   1   1    12798.68    13101.51    111.65 o 
   6   1   1    12873.29    12935.71    119.84 o 
   7   1   1       17.23       29.72      6.82 o 
   8   1   1      157.96      164.22     13.28 o 
   9   1   1     2207.77     2145.16     35.77 o 
  10   1   1     2834.99     2874.42     66.73 o 
  11   1   1       78.65       70.08     16.44 o 
  12   1   1      279.20      282.76     23.45 o 
  13   1   1      337.26      412.22     42.43 o 
 -13   2   1       67.29       81.68     16.62 o 
 -12   2   1        1.74       11.84     10.27 o 
 -11   2   1       53.76       43.96     12.31 o 
 -10   2   1      207.87      195.84     17.99 o 
  -9   2   1        1.16       16.13      8.66 o 
  -8   2   1       89.35       86.42      8.51 o 
  -7   2   1       97.10      107.37      8.71 o 
  -6   2   1       42.12       48.46      6.56 o 
  -5   2   1      236.92      240.41     13.58 o 
  -4   2   1      921.33     1005.09     20.92 o 
  -3   2   1     5362.70     5427.82     58.07 o 
  -2   2   1     1022.83     1097.31     19.05 o 
  -1   2   1     1567.07     1480.43     20.77 o 
   0   2   1      165.33      161.95      5.25 o 
   1   2   1    11237.30    11242.28    165.74 o 
   2   2   1     2093.41     2405.26     45.22 o 
   3   2   1     3360.78     3625.95     64.92 o 
   4   2   1    10199.77    10840.08    141.73 o 
   5   2   1       63.27       68.04      8.63 o 
   6   2   1     1158.13     1226.97     21.49 o 
   7   2   1      183.42      178.46     14.22 o 
   8   2   1      415.52      409.43     19.98 o 
   9   2   1        3.12        2.17      8.70 o 
  10   2   1       91.06       93.87     18.31 o 
  11   2   1       19.09        6.42     11.07 o 
  12   2   1       39.90       40.96     17.85 o 
  13   2   1       49.62       63.39     22.17 o 
 -13   3   1      416.93      432.65     72.28 o 
 -12   3   1      780.83      786.32     31.05 o 
 -11   3   1      869.72      820.53     36.60 o 
 -10   3   1       26.00       26.94     10.02 o 
  -9   3   1      210.61      210.71     16.03 o 
  -8   3   1      550.97      575.62     18.19 o 
  -7   3   1     1712.47     1681.10     27.61 o 
  -6   3   1        8.03       19.08      4.79 o 
  -5   3   1      132.34      169.50      8.84 o 
  -4   3   1     5378.30     5491.53     85.98 o 
  -3   3   1     4136.30     3981.17     52.53 o 
  -2   3   1      535.30      457.64     18.41 o 
  -1   3   1      278.01      274.75     11.59 o 
   0   3   1     1739.29     1757.66     21.88 o 
   1   3   1    12556.63    11843.34    152.08 o 
   2   3   1       97.62       61.33      8.91 o 
   3   3   1     4063.11     4034.03     73.47 o 
   4   3   1     1115.56     1021.97     30.37 o 
   5   3   1    13152.11    13501.74    178.12 o 
   6   3   1     8215.66     7977.45    137.48 o 
   7   3   1     1112.48     1111.18     28.67 o 
   8   3   1      166.11      177.58     23.61 o 
   9   3   1     3994.36     4051.11    162.55 o 
  10   3   1     4191.42     4066.05     87.45 o 
  11   3   1     1849.14     1800.82     57.66 o 
  12   3   1      367.39      376.23     53.38 o 
  13   3   1     1347.58     1396.75     50.74 o 
 -13   4   1        1.34       -5.10     16.95 o 
 -12   4   1     1103.48     1046.61     49.81 o 
 -11   4   1        0.01       -8.28      8.28 o 
 -10   4   1        0.03       -6.28      7.10 o 
  -9   4   1      380.97      347.57     19.35 o 
  -8   4   1      236.42      236.20     13.87 o 
  -7   4   1      149.19      140.64      9.36 o 
  -6   4   1       98.82      108.32      8.15 o 
  -5   4   1      415.21      475.57     14.27 o 
  -4   4   1       17.23        9.08      5.03 o 
  -3   4   1      116.15      131.58      6.73 o 
  -2   4   1     1118.58     1051.10     34.74 o 
  -1   4   1     5708.83     5568.21     64.08 o 
   0   4   1      333.65      347.28      9.40 o 
   1   4   1      674.21      642.49     12.70 o 
   2   4   1    13903.72    14406.47    220.98 o 
   3   4   1     3246.57     3433.13     75.35 o 
   4   4   1       43.96       98.23     12.66 o 
   5   4   1     2483.13     2610.26     60.04 o 
   6   4   1      702.68      684.34     31.13 o 
   7   4   1      229.28      256.23     14.04 o 
   8   4   1      539.70      582.18     39.28 o 
   9   4   1      387.52      363.19     25.47 o 
  10   4   1       82.98       94.38     16.27 o 
  11   4   1      143.17      147.59     20.11 o 
  12   4   1        0.30      -10.98     10.98 o 
  13   4   1       91.63      124.09     21.25 o 
 -13   5   1      810.53      789.48     71.30 o 
 -12   5   1     2747.48     2670.24     79.04 o 
 -11   5   1     3549.83     3501.89     89.61 o 
 -10   5   1      769.63      765.00     26.54 o 
  -9   5   1     2259.07     2191.36     45.74 o 
  -8   5   1     5896.27     5849.44     92.85 o 
  -7   5   1     4084.33     4112.46     51.06 o 
  -6   5   1     2338.03     2357.94     39.08 o 
  -5   5   1     8586.35     8842.52    103.35 o 
  -4   5   1    17838.99    18343.76    211.42 o 
  -3   5   1    21459.30    21137.10    219.98 o 
  -2   5   1     5155.46     4786.30     57.44 o 
  -1   5   1     3653.24     3621.74     46.10 o 
   0   5   1     6160.16     6079.78     63.92 o 
   1   5   1     7144.80     7059.08     70.92 o 
   2   5   1     6273.56     6122.53    105.96 o 
   3   5   1      134.01       90.26     12.51 o 
   4   5   1     3569.69     3598.46     74.91 o 
   5   5   1     5057.53     5069.02     99.02 o 
   6   5   1     3682.91     3737.36     82.14 o 
   7   5   1     1166.59     1136.25     34.04 o 
   8   5   1       99.55      115.91     12.64 o 
   9   5   1     1119.05     1131.27     38.46 o 
  10   5   1      993.63     1012.66     39.81 o 
  11   5   1      409.79      378.86     28.76 o 
  12   5   1      100.35       96.86     19.08 o 
 -13   6   1        3.23       -7.50     14.43 o 
 -12   6   1      230.96      191.62     26.43 o 
 -11   6   1      172.17      148.77     27.62 o 
 -10   6   1       24.94       17.20     11.27 o 
  -9   6   1      355.84      371.78     18.30 o 
  -8   6   1        2.03        2.55      5.44 o 
  -7   6   1      178.52      190.75     11.96 o 
  -6   6   1      120.15      124.29      9.83 o 
  -5   6   1      909.62      925.84     21.67 o 
  -4   6   1     2391.61     2441.85     41.02 o 
  -3   6   1     2329.13     2269.03     38.65 o 
  -2   6   1     1715.53     1818.09     26.86 o 
  -1   6   1      166.06      184.93     10.77 o 
   0   6   1       32.31       13.27      4.16 o 
   1   6   1        2.75       -3.80      3.80 o 
   2   6   1      261.76      276.69     16.31 o 
   3   6   1      559.74      589.47     27.27 o 
   4   6   1     5790.34     5953.37    112.31 o 
   5   6   1      933.04      912.14     35.54 o 
   6   6   1      170.31      123.82     23.88 o 
   7   6   1       75.32       61.23     14.87 o 
   8   6   1      188.87      186.20     17.67 o 
   9   6   1       30.99       15.40     14.88 o 
  10   6   1        1.88        2.73     13.79 o 
  11   6   1       10.82        7.93     12.36 o 
  12   6   1        3.33       -9.41     11.57 o 
 -12   7   1      969.77     1038.32     52.05 o 
 -11   7   1     1076.30     1015.52     49.18 o 
 -10   7   1       16.92       19.84     12.05 o 
  -9   7   1      450.52      456.00     28.37 o 
  -8   7   1     3848.16     3896.74     53.14 o 
  -7   7   1     1087.94     1094.03     37.92 o 
  -6   7   1      477.38      514.12     17.31 o 
  -5   7   1     1673.42     1678.11     31.37 o 
  -4   7   1     2464.12     2420.11     36.23 o 
  -3   7   1     8333.51     8417.04     99.46 o 
  -2   7   1     3943.92     3764.03     50.58 o 
  -1   7   1     2656.57     2720.53     39.51 o 
   0   7   1     6330.94     6487.47     76.22 o 
   1   7   1    10639.46    10637.84    118.72 o 
   2   7   1    12359.08    12984.96    127.78 o 
   3   7   1       36.46       49.54     11.84 o 
   4   7   1    10106.22    10481.00    178.40 o 
   5   7   1     7110.87     6982.34    145.86 o 
   6   7   1     5741.61     5504.68    182.69 o 
   7   7   1     1421.53     1480.42     51.84 o 
   8   7   1      697.72      689.24     26.03 o 
   9   7   1     1702.36     1817.56     47.38 o 
  10   7   1     3851.58     3950.99     90.36 o 
  11   7   1     1444.16     1486.37     52.10 o 
  12   7   1      222.81      190.13     24.56 o 
 -12   8   1       57.97       48.64     18.89 o 
 -11   8   1        0.09       -7.70     11.79 o 
 -10   8   1       51.09       45.37     14.46 o 
  -9   8   1        6.83        7.95     11.80 o 
  -8   8   1       21.34       15.96      7.33 o 
  -7   8   1     1329.66     1277.11     42.54 o 
  -6   8   1      304.14      300.95     15.57 o 
  -5   8   1       24.99       27.92      6.14 o 
  -4   8   1       39.03       35.66      6.54 o 
  -3   8   1        0.15        4.56      5.46 o 
  -2   8   1       29.42       26.30      5.81 o 
  -1   8   1        0.03        0.49      4.49 o 
   0   8   1      741.35      809.46     22.23 o 
   1   8   1      215.52      211.91     11.32 o 
   2   8   1      309.60      278.94     11.51 o 
   3   8   1      383.66      374.23     11.54 o 
   4   8   1       17.44        2.14      8.77 o 
   5   8   1      376.37      351.91     38.54 o 
   6   8   1        4.82       -3.56      9.56 o 
   7   8   1        0.15        1.40      6.00 o 
   8   8   1      110.07       92.27     16.53 o 
   9   8   1        7.44        5.50      9.80 o 
  10   8   1       23.10       21.82     13.00 o 
  11   8   1       60.23       98.88     19.55 o 
  12   8   1      104.60       75.41     19.29 o 
 -12   9   1     1066.30     1073.28     55.56 o 
 -11   9   1     1892.04     1924.82     82.32 o 
 -10   9   1      139.07      113.74     18.70 o 
  -9   9   1      764.63      762.29     32.34 o 
  -8   9   1     1747.62     1677.79     49.24 o 
  -7   9   1     1124.31     1085.22     25.43 o 
  -6   9   1     1128.31     1024.87     29.16 o 
  -5   9   1     1350.69     1320.52     29.45 o 
  -4   9   1     4177.76     4230.92     56.46 o 
  -3   9   1     6404.77     6451.92     92.42 o 
  -2   9   1     3830.40     3730.00     52.55 o 
  -1   9   1      183.66      169.52     10.68 o 
   0   9   1      974.92      962.81     20.51 o 
   1   9   1     9505.42     9620.78    156.27 o 
   2   9   1     3014.00     3042.90     50.93 o 
   3   9   1        5.16       13.30      5.13 o 
   4   9   1     1355.33     1420.51     28.09 o 
   5   9   1     7452.10     7344.59    113.24 o 
   6   9   1     2303.53     2331.60     49.19 o 
   7   9   1      694.03      794.71     61.57 o 
   8   9   1     1045.98     1041.97     64.47 o 
   9   9   1      912.11      980.31     37.01 o 
  10   9   1     2050.56     1963.27     60.52 o 
  11   9   1      365.41      380.08     48.81 o 
 -11  10   1        3.78       11.50     13.94 o 
 -10  10   1       12.06        1.19     12.01 o 
  -9  10   1        0.31       -5.82     10.76 o 
  -8  10   1       40.52       69.17     14.53 o 
  -7  10   1      151.48      136.18     12.59 o 
  -6  10   1      856.69      811.59     26.75 o 
  -5  10   1      225.77      240.33     16.12 o 
  -4  10   1      880.65      832.72     24.13 o 
  -3  10   1       17.73       13.25      7.56 o 
  -2  10   1      207.77      211.98     14.26 o 
  -1  10   1      709.39      726.42     20.05 o 
   0  10   1      388.31      365.01     17.79 o 
   1  10   1     1288.84     1354.91     34.58 o 
   2  10   1      284.28      282.35     21.65 o 
   3  10   1        7.05        5.89      4.18 o 
   4  10   1      104.62       97.85     12.13 o 
   5  10   1     1441.88     1382.56     36.93 o 
   6  10   1      570.82      571.51     34.26 o 
   7  10   1      244.64      292.82     19.24 o 
   8  10   1       35.90       12.54     10.15 o 
   9  10   1       49.28       58.74     13.94 o 
  10  10   1       34.39       59.40     16.44 o 
  11  10   1       72.89       75.58     32.78 o 
 -11  11   1     1214.60     1273.39     53.47 o 
 -10  11   1      651.00      665.81     39.04 o 
  -9  11   1     1279.70     1282.62     49.10 o 
  -8  11   1     3211.44     3287.06     98.45 o 
  -7  11   1     3319.84     3447.15     65.29 o 
  -6  11   1     1530.69     1462.83     36.54 o 
  -5  11   1      939.96      971.72     30.05 o 
  -4  11   1     2312.00     2366.01     49.08 o 
  -3  11   1     4387.13     4435.96     73.13 o 
  -2  11   1     2957.40     3097.55     57.68 o 
  -1  11   1      839.65      817.44     21.85 o 
   0  11   1     2173.48     2188.90     44.23 o 
   1  11   1     7193.39     7326.65    103.70 o 
   2  11   1     1919.27     1951.26     40.90 o 
   3  11   1      179.25      184.78     14.03 o 
   4  11   1      104.81      127.20     14.54 o 
   5  11   1     6173.88     6223.59    106.08 o 
   6  11   1      553.60      582.75     26.96 o 
   7  11   1      210.93      220.03     18.78 o 
   8  11   1       61.22       74.38     14.19 o 
   9  11   1      716.08      691.13     33.87 o 
  10  11   1     1184.60     1254.73     47.15 o 
  11  11   1      279.41      257.71     91.23 o 
 -11  12   1       27.96        6.86     15.22 o 
 -10  12   1        0.36      -11.12     12.16 o 
  -9  12   1       34.95       41.73     15.14 o 
  -8  12   1      230.31      200.46     23.07 o 
  -7  12   1        2.95       14.37     11.80 o 
  -6  12   1      313.48      318.96     19.24 o 
  -5  12   1      321.08      382.83     24.27 o 
  -4  12   1     2293.71     2242.55     54.61 o 
  -3  12   1      494.46      484.24     25.36 o 
  -2  12   1       19.63       27.46      8.69 o 
  -1  12   1      157.98      173.95     12.21 o 
   0  12   1     1681.36     1674.30     56.03 o 
   1  12   1       22.90       12.35      7.60 o 
   2  12   1        5.25        1.74      7.86 o 
   3  12   1       13.11       21.41      8.56 o 
   4  12   1      594.05      551.88     73.79 o 
   5  12   1     1041.83     1029.76     36.95 o 
   6  12   1        1.69       -0.21      9.36 o 
   7  12   1       57.24       61.78     13.99 o 
   8  12   1      295.67      236.15     21.98 o 
   9  12   1        0.40       -4.04     11.32 o 
  10  12   1      214.89      240.97     34.01 o 
 -10  13   1      205.17      264.81     29.31 o 
  -9  13   1       50.44       44.30     16.29 o 
  -8  13   1      600.94      621.31     37.20 o 
  -7  13   1      472.25      467.02     44.86 o 
  -6  13   1      101.66       81.35     14.27 o 
  -5  13   1      342.21      354.54     24.09 o 
  -4  13   1     2043.77     1967.97     59.94 o 
  -3  13   1     2131.80     2102.03     52.76 o 
  -2  13   1      841.34      897.94     35.29 o 
  -1  13   1      650.16      631.90     33.19 o 
   0  13   1     2193.90     2126.62     46.02 o 
   1  13   1     3341.32     3243.10     60.35 o 
   2  13   1     2706.22     2729.74     66.58 o 
   3  13   1     1139.69     1167.65     54.09 o 
   4  13   1      848.73      912.72     47.85 o 
   5  13   1     4065.51     4013.77    131.50 o 
   6  13   1     3561.15     3504.24     76.84 o 
   7  13   1     1231.68     1158.90     43.28 o 
   8  13   1     1413.04     1406.61     86.53 o 
   9  13   1     1570.96     1610.34     98.71 o 
  10  13   1     2206.19     2447.84     90.78 o 
 -10  14   1       16.87       26.45     16.56 o 
  -9  14   1        5.19        7.88     14.18 o 
  -8  14   1      100.16       87.75     18.74 o 
  -7  14   1      129.19       76.14     31.86 o 
  -6  14   1      657.98      687.89     41.88 o 
  -5  14   1       27.89       26.00     11.80 o 
  -4  14   1      374.27      387.78     25.72 o 
  -3  14   1       12.36        2.87      9.98 o 
  -2  14   1     1677.61     1592.47     48.30 o 
  -1  14   1      692.65      695.55     54.26 o 
   0  14   1      439.41      462.46     28.50 o 
   1  14   1      801.98      747.15     34.60 o 
   2  14   1     1401.34     1306.33     58.32 o 
   3  14   1      228.86      260.91     19.58 o 
   4  14   1       31.06       15.52     14.12 o 
   5  14   1       11.94        7.59     14.76 o 
   6  14   1      200.09      207.55     29.48 o 
   7  14   1     1443.75     1314.11     47.95 o 
   8  14   1        0.01       -6.71     11.74 o 
   9  14   1       18.03       18.44     14.66 o 
  -9  15   1     1268.35     1294.48     80.20 o 
  -8  15   1     2498.20     2806.86     94.71 o 
  -7  15   1     2904.12     2910.76     93.12 o 
  -6  15   1     1338.40     1371.42     69.04 o 
  -5  15   1     1195.51     1182.36     41.93 o 
  -4  15   1     3357.69     3248.21     86.49 o 
  -3  15   1     2263.92     2217.57     69.15 o 
  -2  15   1     1604.48     1530.47     55.99 o 
  -1  15   1     2155.46     2096.59     71.44 o 
   0  15   1     3308.40     3335.02     87.19 o 
   1  15   1     2637.50     2508.76    149.04 o 
   2  15   1     1548.15     1500.63     44.62 o 
   3  15   1      945.66      938.97     34.52 o 
   4  15   1      590.44      624.98     54.12 o 
   5  15   1      611.09      687.61     47.90 o 
   6  15   1     2006.56     2007.44    121.37 o 
   7  15   1       14.67       38.48     20.51 o 
   8  15   1      147.47      121.26     31.70 o 
   9  15   1      294.00      379.95     82.94 o 
  -8  16   1       10.86        7.62     31.35 o 
  -7  16   1       28.31       14.56     25.52 o 
  -6  16   1      146.78      163.85     19.50 o 
  -5  16   1      111.86      125.69     21.14 o 
  -4  16   1      398.10      377.51     32.40 o 
  -3  16   1      111.58       77.77     28.48 o 
  -2  16   1       38.31       15.22     14.03 o 
  -1  16   1      224.65      232.95     32.53 o 
   0  16   1      441.64      476.99     59.74 o 
   1  16   1      365.50      365.68     31.98 o 
   2  16   1        9.70        4.81     14.78 o 
   3  16   1      213.45      186.64     24.99 o 
   4  16   1      205.04      233.76     30.96 o 
   5  16   1      511.40      533.40     55.90 o 
   6  16   1      214.25      169.95     69.01 o 
   7  16   1       16.57        9.95     20.68 o 
   8  16   1      223.44      323.41     40.48 o 
  -7  17   1      493.18      419.60     56.69 o 
  -6  17   1      117.29      126.17     37.13 o 
  -5  17   1      308.41      250.83     27.12 o 
  -4  17   1      788.06      820.29     46.07 o 
  -3  17   1      836.98      873.25     47.95 o 
  -2  17   1      150.56      178.81     46.80 o 
  -1  17   1      249.85      200.63     31.97 o 
   0  17   1      844.37      888.50     67.34 o 
   1  17   1     1135.06     1230.45     53.76 o 
   2  17   1      664.18      774.17     52.43 o 
   3  17   1      413.54      480.73     63.10 o 
   4  17   1      475.50      583.38     61.69 o 
   5  17   1      495.91      532.61     45.56 o 
   6  17   1     1388.43     1337.52    140.24 o 
   7  17   1      657.66      769.05     62.07 o 
  -6  18   1       45.65       58.58     30.16 o 
  -5  18   1       50.80       67.15     22.34 o 
  -4  18   1      206.41      224.37     34.08 o 
  -3  18   1       22.74       33.62     20.74 o 
  -2  18   1       94.35       78.87     24.16 o 
  -1  18   1       40.66       43.64     20.11 o 
   0  18   1        3.45        7.78     17.59 o 
   1  18   1       22.18       10.80     16.76 o 
   2  18   1       86.35       74.61     19.84 o 
   3  18   1        0.50       -7.11     11.37 o 
   4  18   1       42.96       50.28     27.26 o 
   5  18   1        5.28       -3.08     23.50 o 
   6  18   1       45.56       39.55     28.40 o 
  -5  19   1      297.40      332.53     30.38 o 
  -4  19   1      371.89      322.97     40.88 o 
  -3  19   1      874.87      926.09     60.44 o 
  -2  19   1      474.73      510.41     59.24 o 
  -1  19   1      391.30      386.65     68.52 o 
   0  19   1     1101.88     1060.22     64.60 o 
   1  19   1     1478.16     1446.33     70.83 o 
   2  19   1      736.67      743.44     43.91 o 
   3  19   1      423.70      509.40     80.77 o 
   4  19   1      766.52      714.14     70.52 o 
  -3  20   1       45.53       43.33     22.00 o 
  -2  20   1      261.55      283.55     38.97 o 
  -1  20   1      140.85      125.79     64.18 o 
   0  20   1       22.97       43.66     22.96 o 
   1  20   1       66.44       11.10     46.41 o 
   2  20   1      204.66      246.91     32.82 o 
 -13   0   2      739.39      805.45     54.47 o 
 -12   0   2      777.52      718.24    117.70 o 
 -11   0   2     1560.47     1544.31     94.59 o 
 -10   0   2     6249.32     6128.28    153.32 o 
  -9   0   2     3001.81     2849.16     73.83 o 
  -8   0   2      819.27      815.94     27.68 o 
  -7   0   2     4463.59     4442.78     76.04 o 
  -6   0   2     6344.30     6251.42     96.51 o 
  -5   0   2     2708.68     2620.99     49.33 o 
  -4   0   2    10234.59    10795.50    146.38 o 
  -3   0   2     4948.80     4645.30     70.42 o 
  -2   0   2    15955.88    15410.28    196.34 o 
  -1   0   2     8620.41     8783.08    131.77 o 
   0   0   2     1504.23     1521.36     31.16 o 
   1   0   2      403.40      436.83     13.97 o 
   2   0   2    18985.79    19265.80    237.85 o 
   3   0   2     6049.97     5985.75     78.87 o 
   4   0   2      578.15      625.12     31.13 o 
   5   0   2      628.45      671.98     16.15 o 
   6   0   2     6589.40     6905.73     94.58 o 
   7   0   2      870.97      838.15     21.67 o 
   8   0   2       67.81       61.62      9.03 o 
   9   0   2       34.34        6.71     15.01 o 
  10   0   2      932.51      825.85     58.06 o 
  11   0   2     1139.59     1155.24     75.44 o 
  12   0   2      425.67      428.53     55.69 o 
 -13   1   2       83.13       65.16     15.78 o 
 -12   1   2       18.43       14.61     11.59 o 
 -11   1   2      254.76      233.57     22.45 o 
 -10   1   2       27.70       30.61     11.00 o 
  -9   1   2     1199.73     1117.16     40.39 o 
  -8   1   2       38.42       35.86      7.48 o 
  -7   1   2     1356.69     1357.28     24.60 o 
  -6   1   2     1693.84     1755.16     27.90 o 
  -5   1   2       31.63       50.80      6.11 o 
  -4   1   2       37.96       21.39      5.38 o 
  -3   1   2      280.61      269.94     12.29 o 
  -2   1   2     3248.83     3252.30     45.30 o 
  -1   1   2     2860.03     2847.77     40.42 o 
   0   1   2     4429.90     4410.99     62.41 o 
   1   1   2     4067.29     4154.41     45.99 o 
   2   1   2      443.33      443.40     11.43 o 
   3   1   2       99.80      115.47      8.06 o 
   4   1   2        2.58        3.28      4.82 o 
   5   1   2      118.66      131.50     13.40 o 
   6   1   2        7.76        8.79      3.88 o 
   7   1   2      100.07      112.11      9.12 o 
   8   1   2       84.55       97.49     12.00 o 
   9   1   2        2.81        0.35      7.70 o 
  10   1   2       14.12       11.58      8.34 o 
  11   1   2        2.40       12.00     15.17 o 
  12   1   2       98.38       95.70     22.77 o 
 -13   2   2       80.75       69.55     16.25 o 
 -12   2   2      416.51      371.21     27.35 o 
 -11   2   2     1102.57     1038.87     42.47 o 
 -10   2   2     2819.02     2651.66     58.96 o 
  -9   2   2      823.93      832.32     27.66 o 
  -8   2   2      101.41       90.85     10.90 o 
  -7   2   2     3193.20     3174.49     47.12 o 
  -6   2   2     3004.39     2911.06     45.60 o 
  -5   2   2     3615.00     3652.27     44.31 o 
  -4   2   2     5778.95     6161.67     64.77 o 
  -3   2   2     8608.59     8636.84    117.02 o 
  -2   2   2    18568.98    17771.22    183.60 o 
  -1   2   2    16894.79    16119.37    166.74 o 
   0   2   2     4753.31     4700.69     53.95 o 
   1   2   2     4500.56     4464.36     50.69 o 
   2   2   2    14468.88    13796.60    290.72 o 
   3   2   2     7955.23     7346.85    102.35 o 
   4   2   2     2035.08     1915.95     37.23 o 
   5   2   2     5873.58     6215.02     92.22 o 
   6   2   2    13885.47    14399.60    192.72 o 
   7   2   2     8578.25     8300.26    117.54 o 
   8   2   2     1191.68     1157.69     53.36 o 
   9   2   2      447.87      484.06     35.43 o 
  10   2   2     1928.42     1799.30     47.83 o 
  11   2   2     2214.82     2271.03     56.48 o 
  12   2   2      929.23      979.03     54.69 o 
 -13   3   2        6.43        2.89     11.88 o 
 -12   3   2      117.35      113.15     17.48 o 
 -11   3   2        0.07        7.12      9.78 o 
 -10   3   2      653.57      672.34     29.24 o 
  -9   3   2       75.73       75.26     13.33 o 
  -8   3   2     1632.99     1536.91     31.31 o 
  -7   3   2       37.16       30.74      7.23 o 
  -6   3   2      410.95      452.66     15.30 o 
  -5   3   2     1926.85     2034.71     29.76 o 
  -4   3   2      341.40      306.35     15.17 o 
  -3   3   2      239.84      248.74     16.15 o 
  -2   3   2      626.94      663.41     15.88 o 
  -1   3   2     6621.65     6574.50     74.79 o 
   0   3   2      220.29      214.51     12.31 o 
   1   3   2      142.02      143.84     10.77 o 
   2   3   2      671.83      731.90     34.81 o 
   3   3   2       14.39       19.45      8.49 o 
   4   3   2      305.31      314.67     20.79 o 
   5   3   2       34.46       28.67      9.62 o 
   6   3   2       55.20       59.63     14.71 o 
   7   3   2       33.23       40.72     11.52 o 
   8   3   2        6.97        2.17      9.17 o 
   9   3   2      480.30      480.79     24.64 o 
  10   3   2       32.27       41.58     12.20 o 
  11   3   2        0.74       18.29     11.62 o 
  12   3   2       17.50       20.52     12.31 o 
 -13   4   2      195.84      210.12     21.04 o 
 -12   4   2      222.88      208.56     20.94 o 
 -11   4   2     1640.31     1523.61     46.25 o 
 -10   4   2     2637.90     2586.10     55.65 o 
  -9   4   2     1121.62      987.88     28.40 o 
  -8   4   2      269.50      306.45     19.04 o 
  -7   4   2     2900.73     2919.42     45.39 o 
  -6   4   2     2565.18     2565.31     54.70 o 
  -5   4   2     1262.42     1284.70     25.63 o 
  -4   4   2     1080.20     1182.60     23.93 o 
  -3   4   2    10522.57    10652.84    118.17 o 
  -2   4   2     4303.00     3984.28     47.86 o 
  -1   4   2      860.87      750.60     21.26 o 
   0   4   2       51.73       58.99      5.40 o 
   1   4   2     1547.93     1494.98     30.21 o 
   2   4   2     4061.09     3786.95     72.56 o 
   3   4   2     5729.73     5441.65     97.80 o 
   4   4   2     2402.28     2330.62     54.34 o 
   5   4   2     2100.28     2238.00     54.90 o 
   6   4   2     2817.68     2757.52     64.90 o 
   7   4   2     3469.88     3505.44     78.62 o 
   8   4   2       95.51      136.63     18.61 o 
   9   4   2      110.95      115.45     14.38 o 
  10   4   2      986.66      956.71     36.29 o 
  11   4   2     2211.64     2272.89     61.70 o 
  12   4   2      613.72      647.20     45.09 o 
 -13   5   2       34.29       57.89     19.99 o 
 -12   5   2      145.42      150.42     18.19 o 
 -11   5   2       98.56       85.65     19.11 o 
 -10   5   2       26.70       22.53     10.51 o 
  -9   5   2        7.42        6.71      7.55 o 
  -8   5   2      255.71      256.42     16.50 o 
  -7   5   2      191.47      169.14     14.53 o 
  -6   5   2      970.81      905.23     26.56 o 
  -5   5   2     1331.93     1444.92     41.77 o 
  -4   5   2     1332.05     1385.95     26.68 o 
  -3   5   2        5.54        3.68      4.54 o 
  -2   5   2      971.80      972.82     19.23 o 
  -1   5   2      183.42      170.96      9.02 o 
   0   5   2     1213.29     1330.67     23.47 o 
   1   5   2       48.20       46.08      5.37 o 
   2   5   2       31.30       44.83     10.56 o 
   3   5   2      607.57      713.93     27.87 o 
   4   5   2      772.18      780.66     30.45 o 
   5   5   2      349.88      340.43     23.28 o 
   6   5   2      137.14      121.94     16.73 o 
   7   5   2       66.38       68.63     16.64 o 
   8   5   2      138.77      167.68     21.00 o 
   9   5   2        7.81       19.14     11.12 o 
  10   5   2      216.55      251.87     21.09 o 
  11   5   2        4.54       -3.12     10.94 o 
  12   5   2       52.98       62.13     16.56 o 
 -13   6   2      745.38      747.56     49.37 o 
 -12   6   2      333.04      349.57     23.45 o 
 -11   6   2     3260.26     3022.81     62.91 o 
 -10   6   2     2771.08     2716.38     57.90 o 
  -9   6   2      509.44      532.38     22.97 o 
  -8   6   2     2044.19     2075.94     41.93 o 
  -7   6   2      750.78      764.73     24.53 o 
  -6   6   2     8902.19     8790.84    120.09 o 
  -5   6   2     2033.16     1983.94     40.66 o 
  -4   6   2     2381.79     2389.24     38.35 o 
  -3   6   2     9738.49    10083.89    114.35 o 
  -2   6   2     8157.06     7903.26     92.83 o 
  -1   6   2     2898.39     2728.33     39.39 o 
   0   6   2     2426.73     2560.92     50.68 o 
   1   6   2     5389.54     5559.79     59.94 o 
   2   6   2     2719.53     2693.42     82.44 o 
   3   6   2     1858.86     1734.34     74.31 o 
   4   6   2     1869.88     2006.15    101.33 o 
   5   6   2     1012.16     1099.99     39.76 o 
   6   6   2     3450.98     3449.02     80.95 o 
   7   6   2     3699.60     3426.27     88.80 o 
   8   6   2      269.72      279.26     27.28 o 
   9   6   2       20.75        5.09     13.76 o 
  10   6   2      557.35      573.25     45.65 o 
  11   6   2     1431.88     1402.33     48.50 o 
  12   6   2      578.96      623.75     36.35 o 
 -12   7   2      172.87      165.26     26.45 o 
 -11   7   2       40.81       58.56     12.28 o 
 -10   7   2       17.97       37.15     16.82 o 
  -9   7   2       29.85       28.04      9.43 o 
  -8   7   2      960.86     1017.86     40.45 o 
  -7   7   2      561.90      606.83     24.97 o 
  -6   7   2      755.51      773.93     38.21 o 
  -5   7   2       98.25       79.48     10.76 o 
  -4   7   2      522.14      509.44     15.64 o 
  -3   7   2      812.94      794.56     19.86 o 
  -2   7   2      101.68      134.90      9.87 o 
  -1   7   2       10.87        8.68      4.89 o 
   0   7   2      673.25      658.71     20.78 o 
   1   7   2     1851.13     1797.77     26.02 o 
   2   7   2      714.84      704.01     30.14 o 
   3   7   2      152.45      140.52     17.40 o 
   4   7   2      170.45      217.43     33.00 o 
   5   7   2      298.69      293.98     25.11 o 
   6   7   2       57.35       42.58     13.17 o 
   7   7   2        3.01       -0.21     10.94 o 
   8   7   2        0.40       -3.70     11.33 o 
   9   7   2      118.01      109.92     27.25 o 
  10   7   2       86.37       88.51     23.50 o 
  11   7   2      110.17      108.35     26.64 o 
  12   7   2      360.39      360.81     42.29 o 
 -12   8   2       23.44       19.86     16.47 o 
 -11   8   2     1015.68     1014.81     41.80 o 
 -10   8   2      775.76      723.45     29.02 o 
  -9   8   2      634.62      583.66     24.28 o 
  -8   8   2     1390.66     1285.42     36.16 o 
  -7   8   2      508.31      491.08     23.61 o 
  -6   8   2     5509.08     5357.02     84.44 o 
  -5   8   2     3860.87     3749.88     58.65 o 
  -4   8   2     2258.52     2168.16     34.39 o 
  -3   8   2     6388.32     6268.77     86.58 o 
  -2   8   2    16236.62    16174.33    176.56 o 
  -1   8   2     3398.64     3281.89     47.04 o 
   0   8   2     3866.38     3829.80     54.07 o 
   1   8   2     7466.28     7486.87     97.87 o 
   2   8   2    11105.23    11129.98    137.11 o 
   3   8   2    11377.00    11042.91    188.73 o 
   4   8   2     4115.82     4272.60     94.17 o 
   5   8   2     4368.47     4623.84    101.92 o 
   6   8   2     5934.76     5812.49    122.08 o 
   7   8   2     4457.54     4620.17    107.10 o 
   8   8   2     1511.44     1620.75     79.07 o 
   9   8   2      417.11      364.56     40.63 o 
  10   8   2     2348.57     2332.67     91.60 o 
  11   8   2     1885.98     1994.23     86.92 o 
 -12   9   2       44.01       27.51     16.13 o 
 -11   9   2      134.51      133.03     22.00 o 
 -10   9   2     1005.77      934.25     31.91 o 
  -9   9   2      727.71      716.06     26.66 o 
  -8   9   2        3.49        0.73     12.37 o 
  -7   9   2       18.46       15.95      9.10 o 
  -6   9   2     1146.32     1226.45     33.34 o 
  -5   9   2      738.40      732.77     24.11 o 
  -4   9   2     2517.01     2498.94     44.75 o 
  -3   9   2      931.08      913.01     22.81 o 
  -2   9   2     1304.24     1391.94     28.59 o 
  -1   9   2      838.90      793.33     24.20 o 
   0   9   2       16.21        8.56      6.52 o 
   1   9   2      378.53      393.03     14.76 o 
   2   9   2      115.54      108.13     12.43 o 
   3   9   2      134.07      152.28     20.29 o 
   4   9   2       97.95      101.23     17.55 o 
   5   9   2       35.81       50.21     14.84 o 
   6   9   2        0.23       12.35     12.54 o 
   7   9   2      126.35       67.31     17.80 o 
   8   9   2       73.19       75.80     19.36 o 
   9   9   2      205.91      217.85     35.94 o 
  10   9   2      758.27      740.00    111.77 o 
  11   9   2      160.97      182.32     48.58 o 
 -11  10   2     1447.53     1466.12     72.01 o 
 -10  10   2     1262.49     1187.40     49.30 o 
  -9  10   2     1269.06     1147.80     53.19 o 
  -8  10   2      503.02      497.69     25.32 o 
  -7  10   2     1228.40     1244.90     36.94 o 
  -6  10   2     1340.15     1220.99     50.69 o 
  -5  10   2     3772.81     3703.67     60.39 o 
  -4  10   2        5.99        9.88      7.79 o 
  -3  10   2      401.66      458.77     18.46 o 
  -2  10   2     2647.59     2659.00     43.87 o 
  -1  10   2      434.74      436.14     20.07 o 
   0  10   2        2.57       -1.72      5.82 o 
   1  10   2      198.99      201.26     19.46 o 
   2  10   2     1588.44     1606.09     40.54 o 
   3  10   2      838.44      809.08     39.96 o 
   4  10   2      165.73      167.65     22.97 o 
   5  10   2      195.58      219.77     25.58 o 
   6  10   2     1363.32     1366.72     53.97 o 
   7  10   2      645.97      698.98     44.08 o 
   8  10   2      116.86       96.80     21.71 o 
   9  10   2        3.03       31.60     33.23 o 
  10  10   2      449.85      385.33     47.01 o 
  11  10   2     1292.49     1463.76    112.96 o 
 -11  11   2       51.02       50.69     17.18 o 
 -10  11   2      140.61      126.00     20.98 o 
  -9  11   2       38.17       41.91     11.24 o 
  -8  11   2      972.91      980.20     40.53 o 
  -7  11   2     1427.06     1304.87     37.95 o 
  -6  11   2      122.27      122.24     14.65 o 
  -5  11   2      344.46      325.62     21.21 o 
  -4  11   2       23.58       24.62      9.25 o 
  -3  11   2      428.55      464.41     32.10 o 
  -2  11   2      377.85      379.14     16.57 o 
  -1  11   2       98.64       95.69     11.76 o 
   0  11   2        3.58        8.40      7.15 o 
   1  11   2     2168.40     2100.56     38.32 o 
   2  11   2     1043.80     1058.79     56.04 o 
   3  11   2      410.62      398.40     31.07 o 
   4  11   2      331.95      350.52     19.30 o 
   5  11   2       15.80       15.54      7.63 o 
   6  11   2       87.13       61.59     18.12 o 
   7  11   2      201.44      211.72     44.60 o 
   8  11   2      108.68      101.70     22.84 o 
   9  11   2        0.07       -2.76     14.88 o 
  10  11   2        0.10        7.40     20.24 o 
 -11  12   2      456.14      495.49     38.90 o 
 -10  12   2      789.79      941.07     48.00 o 
  -9  12   2      503.12      488.13     23.00 o 
  -8  12   2      535.26      565.06     26.91 o 
  -7  12   2     1518.79     1605.44     65.69 o 
  -6  12   2     1289.31     1242.51     37.38 o 
  -5  12   2     3121.96     3058.51     69.20 o 
  -4  12   2      861.76      774.21     30.09 o 
  -3  12   2     2533.32     2500.96     52.00 o 
  -2  12   2     4167.46     4064.96     69.19 o 
  -1  12   2     3450.75     3474.59     80.59 o 
   0  12   2     1209.68     1168.00     34.19 o 
   1  12   2     2548.14     2562.90     56.87 o 
   2  12   2     6407.18     6317.44    104.45 o 
   3  12   2     3585.41     3582.03    101.05 o 
   4  12   2     1405.46     1511.11     57.31 o 
   5  12   2     1476.66     1388.04     43.33 o 
   6  12   2     3170.73     3224.68     89.92 o 
   7  12   2     1723.51     1721.71    122.44 o 
   8  12   2     1235.29     1286.85     63.84 o 
   9  12   2      640.66      635.87     50.22 o 
  10  12   2      801.83      757.16     65.62 o 
 -10  13   2       27.30       35.70     16.47 o 
  -9  13   2      342.06      421.80     33.87 o 
  -8  13   2      115.02      107.51     14.93 o 
  -7  13   2      427.04      455.20     25.72 o 
  -6  13   2       20.47       10.87     11.12 o 
  -5  13   2      438.93      426.67     30.56 o 
  -4  13   2        6.88       -5.56      9.10 o 
  -3  13   2       74.05       79.48     19.95 o 
  -2  13   2       23.14       27.04     11.78 o 
  -1  13   2      577.53      548.04     24.97 o 
   0  13   2      500.46      479.03     39.16 o 
   1  13   2      881.14      847.01     32.21 o 
   2  13   2       56.35       60.12     11.69 o 
   3  13   2      388.97      378.84     33.34 o 
   4  13   2      325.58      354.02     33.84 o 
   5  13   2        3.19        6.42     13.83 o 
   6  13   2      112.96      133.11     16.78 o 
   7  13   2      503.23      534.80     45.01 o 
   8  13   2       37.32       36.80     20.18 o 
   9  13   2       99.45      133.66     29.14 o 
 -10  14   2      924.49      883.12    110.59 o 
  -9  14   2      414.65      434.09     38.71 o 
  -8  14   2      622.26      623.95     31.92 o 
  -7  14   2     2030.80     2088.22     58.31 o 
  -6  14   2     1980.58     1892.32     66.41 o 
  -5  14   2     1104.67     1113.57     41.91 o 
  -4  14   2     2065.90     1998.67     65.81 o 
  -3  14   2     1190.40     1216.87     43.32 o 
  -2  14   2     2644.18     2775.56     67.69 o 
  -1  14   2     2049.89     2132.21     66.30 o 
   0  14   2     2052.51     2067.11     52.99 o 
   1  14   2     2363.57     2391.69     57.59 o 
   2  14   2     3857.45     3793.93     75.07 o 
   3  14   2     1993.78     1997.28     68.03 o 
   4  14   2     1068.83     1268.16     78.67 o 
   5  14   2     1293.54     1241.20     77.88 o 
   6  14   2     1470.40     1551.59     88.11 o 
   7  14   2     1088.53     1150.56     43.97 o 
   8  14   2      781.57      841.08     57.52 o 
   9  14   2      183.09      146.89     31.13 o 
  -9  15   2      145.30      148.74     30.42 o 
  -8  15   2       35.27       19.01     19.47 o 
  -7  15   2      226.82      223.28     22.67 o 
  -6  15   2      240.70      240.35     27.71 o 
  -5  15   2      782.82      890.79     47.60 o 
  -4  15   2        9.10       15.28     14.00 o 
  -3  15   2       85.36       76.79     19.30 o 
  -2  15   2       29.39       31.58     13.03 o 
  -1  15   2      440.85      410.75     33.46 o 
   0  15   2       50.52       47.97     15.57 o 
   1  15   2      438.14      419.67     26.29 o 
   2  15   2      220.51      183.04     19.72 o 
   3  15   2       17.87       44.88     17.39 o 
   4  15   2      191.00      145.60     28.45 o 
   5  15   2        1.57       14.71     16.80 o 
   6  15   2      292.39      326.78     39.34 o 
   7  15   2       14.52       -4.32     16.83 o 
   8  15   2       26.05       48.19     21.83 o 
  -8  16   2      401.94      427.90     56.90 o 
  -7  16   2     1150.35     1168.08     50.60 o 
  -6  16   2      960.97      917.65     47.14 o 
  -5  16   2      180.05      220.01     29.79 o 
  -4  16   2      860.76      795.06     46.58 o 
  -3  16   2      550.53      546.26     58.84 o 
  -2  16   2      467.40      485.45     44.96 o 
  -1  16   2      547.26      540.11     38.97 o 
   0  16   2      222.15      207.31     25.54 o 
   1  16   2      458.62      458.57     33.47 o 
   2  16   2      614.64      684.76     30.09 o 
   3  16   2      214.01      210.28     38.97 o 
   4  16   2       90.71       97.98     22.98 o 
   5  16   2      112.21       71.96     26.79 o 
   6  16   2      196.28      217.09     32.44 o 
   7  16   2      525.63      599.59     73.65 o 
  -7  17   2     1055.10     1178.97     51.29 o 
  -6  17   2       42.20       39.69     18.94 o 
  -5  17   2       20.18        5.31     14.58 o 
  -4  17   2      402.05      413.66     36.32 o 
  -3  17   2      577.24      616.12     50.83 o 
  -2  17   2       47.69       68.73     29.62 o 
  -1  17   2        2.14        7.93     16.04 o 
   0  17   2      114.92      159.78     34.02 o 
   1  17   2      101.21      112.31     20.46 o 
   2  17   2      243.06      231.93     28.74 o 
   3  17   2        3.35       -0.50     20.92 o 
   4  17   2      100.48       51.97     21.81 o 
   5  17   2        4.36       22.39     19.17 o 
   6  17   2       28.38       59.22     23.54 o 
  -6  18   2     1061.03     1046.17     60.96 o 
  -5  18   2      414.95      383.95     36.41 o 
  -4  18   2      617.06      529.27     48.67 o 
  -3  18   2     1081.48     1077.57     65.69 o 
  -2  18   2      550.41      608.42     51.28 o 
  -1  18   2     1983.61     1828.04    104.66 o 
   0  18   2      947.29      987.79     58.02 o 
   1  18   2     2039.54     1994.21    109.64 o 
   2  18   2     2297.27     2318.77     82.01 o 
   3  18   2     1568.09     1498.65    112.17 o 
   4  18   2     1515.63     1571.92    177.73 o 
   5  18   2      924.04      949.69     80.42 o 
  -5  19   2      638.32      674.61     52.38 o 
  -4  19   2      128.88      175.08     56.08 o 
  -3  19   2        0.07       -8.73     16.86 o 
  -2  19   2      356.11      227.05     76.42 o 
  -1  19   2      360.02      366.99     42.37 o 
   0  19   2       73.56      113.36     35.15 o 
   1  19   2        1.77        9.75     15.22 o 
   2  19   2        0.03      -13.31     36.14 o 
   3  19   2      103.48       43.04     27.23 o 
   4  19   2      295.94      339.05     62.01 o 
  -2  20   2      595.43      615.63     85.90 o 
  -1  20   2      643.14      670.24     55.08 o 
   0  20   2      456.28      433.25     43.92 o 
   1  20   2      447.92      442.84     74.05 o 
 -13   1   3     1776.34     1667.50     54.73 o 
 -12   1   3       34.51       24.78     13.22 o 
 -11   1   3      267.96      281.45     25.49 o 
 -10   1   3      167.63      205.90     20.05 o 
  -9   1   3     4201.27     4095.64     68.79 o 
  -8   1   3     2282.06     2291.98     37.38 o 
  -7   1   3     1718.70     1739.06     30.78 o 
  -6   1   3     3853.19     3903.50     50.42 o 
  -5   1   3     6106.71     5867.02     66.43 o 
  -4   1   3    11877.26    12367.04    132.43 o 
  -3   1   3      399.05      461.59     15.25 o 
  -2   1   3       44.75       26.49      5.79 o 
  -1   1   3     6631.57     6268.89     80.72 o 
   0   1   3    16766.38    16961.93    163.55 o 
   1   1   3     5894.20     6443.59     73.27 o 
   2   1   3     6685.12     7548.88     85.66 o 
   3   1   3     8562.73     9017.02    108.43 o 
   4   1   3     4596.06     4499.55     67.48 o 
   5   1   3      371.68      344.39     10.72 o 
   6   1   3       28.32       30.75      5.69 o 
   7   1   3     2111.19     2189.52     38.37 o 
   8   1   3     4659.92     4749.02    106.37 o 
   9   1   3      742.26      698.38     35.31 o 
  10   1   3     1034.11     1019.57     68.33 o 
  11   1   3     1414.56     1421.53     58.61 o 
  12   1   3      950.00     1001.93     54.76 o 
 -13   2   3      102.90      103.51     18.91 o 
 -12   2   3        2.28      -10.17     10.17 o 
 -11   2   3       45.75       59.46     14.64 o 
 -10   2   3        1.91       -2.57      8.62 o 
  -9   2   3      109.93       88.97     11.11 o 
  -8   2   3       12.81        7.00      5.96 o 
  -7   2   3        1.77        7.86      5.29 o 
  -6   2   3        2.63        3.08      5.13 o 
  -5   2   3      402.90      391.55     15.14 o 
  -4   2   3      147.38      151.88      9.92 o 
  -3   2   3        9.54        8.88      5.30 o 
  -2   2   3      416.24      454.92     14.57 o 
  -1   2   3     1960.48     2112.97     40.99 o 
   0   2   3     1675.14     1764.41     30.98 o 
   1   2   3       25.03       22.64      4.79 o 
   2   2   3       98.68      131.62     12.31 o 
   3   2   3      624.51      742.00     22.40 o 
   4   2   3      954.97      987.89     25.46 o 
   5   2   3      326.29      328.31     23.26 o 
   6   2   3      164.25      167.27     12.93 o 
   7   2   3      206.36      185.89     12.78 o 
   8   2   3        2.01        6.66      7.45 o 
   9   2   3      171.56      186.45     15.26 o 
  10   2   3        8.13        3.05     13.43 o 
  11   2   3        0.34        5.75     14.10 o 
  12   2   3       55.86       49.39     26.86 o 
 -13   3   3     1463.91     1428.48     51.30 o 
 -12   3   3      425.67      451.52     32.02 o 
 -11   3   3        2.70        4.70     10.10 o 
 -10   3   3     2056.96     2129.01     52.47 o 
  -9   3   3     3550.69     3531.43     56.84 o 
  -8   3   3     3409.17     3311.29     52.92 o 
  -7   3   3     2058.99     2135.07     36.98 o 
  -6   3   3     6339.14     6368.62     77.36 o 
  -5   3   3    13721.12    13635.93    141.68 o 
  -4   3   3     5432.15     5191.52     68.00 o 
  -3   3   3     2117.78     2058.64     51.97 o 
  -2   3   3      338.49      218.17     10.39 o 
  -1   3   3     8424.00     7479.38    181.04 o 
   0   3   3    11713.52    11472.42    137.71 o 
   1   3   3     9297.15     9444.01    103.28 o 
   2   3   3     7773.01     8058.94    193.60 o 
   3   3   3    10853.66    11024.05    174.90 o 
   4   3   3     3495.74     3371.52     68.97 o 
   5   3   3     1808.39     1750.64     72.56 o 
   6   3   3       29.34       39.31     11.31 o 
   7   3   3     2415.17     2365.50     69.58 o 
   8   3   3     2374.21     2388.81     51.73 o 
   9   3   3     1180.46     1132.78     34.76 o 
  10   3   3      515.91      551.81     26.20 o 
  11   3   3      563.22      590.06     54.90 o 
  12   3   3      845.18      992.25     78.99 o 
 -13   4   3        0.15      -11.12     11.12 o 
 -12   4   3      342.49      324.38     27.71 o 
 -11   4   3      146.04      134.78     17.82 o 
 -10   4   3        1.09        7.21      9.86 o 
  -9   4   3      370.05      377.04     25.23 o 
  -8   4   3        8.71       12.33      7.77 o 
  -7   4   3      648.22      676.95     22.39 o 
  -6   4   3      331.11      319.57     15.04 o 
  -5   4   3      164.87      159.65     13.96 o 
  -4   4   3      124.58      154.53     11.03 o 
  -3   4   3       16.25       20.19      5.91 o 
  -2   4   3       42.05       63.36      7.46 o 
  -1   4   3     1319.03     1476.09     30.19 o 
   0   4   3        3.39       -1.02      4.95 o 
   1   4   3        1.58       -3.20      3.30 o 
   2   4   3     1511.44     1551.74     41.99 o 
   3   4   3     1954.32     2026.04     50.07 o 
   4   4   3       82.73      115.66     20.40 o 
   5   4   3       31.97       33.22     14.63 o 
   6   4   3      930.32      883.55     34.25 o 
   7   4   3       88.53      120.29     19.83 o 
   8   4   3      174.52      171.86     33.37 o 
   9   4   3       74.96       90.10     12.92 o 
  10   4   3       66.73       69.79     13.50 o 
  11   4   3      483.38      504.37     28.00 o 
  12   4   3        6.43       23.31     17.81 o 
 -13   5   3     1544.65     1533.78     52.78 o 
 -12   5   3      149.02      145.20     21.85 o 
 -11   5   3      115.82      120.76     17.08 o 
 -10   5   3     1101.84     1016.08     37.44 o 
  -9   5   3     1539.47     1548.62     38.10 o 
  -8   5   3      754.22      756.24     27.06 o 
  -7   5   3       12.71       37.62      8.87 o 
  -6   5   3     1912.26     1876.60     35.55 o 
  -5   5   3     2999.43     3034.70     48.74 o 
  -4   5   3        4.00        1.86      5.68 o 
  -3   5   3       59.97       74.57      8.06 o 
  -2   5   3      135.93      205.11     11.56 o 
  -1   5   3     2566.29     2420.97     42.48 o 
   0   5   3     2476.55     2404.66     40.85 o 
   1   5   3     3482.40     3681.91     52.96 o 
   2   5   3     2377.18     2496.20     68.68 o 
   3   5   3     2076.58     2159.33     54.53 o 
   4   5   3     1954.78     2038.88     60.11 o 
   5   5   3      225.09      227.96     23.01 o 
   6   5   3      561.19      554.41     39.78 o 
   7   5   3     1451.91     1449.42     48.22 o 
   8   5   3     2378.57     2400.55     79.17 o 
   9   5   3     2245.38     2230.00     77.16 o 
  10   5   3      813.10      852.92     47.92 o 
  11   5   3     1143.13     1273.79     58.55 o 
 -12   6   3       52.89       50.80     14.06 o 
 -11   6   3      272.73      234.28     21.61 o 
 -10   6   3      482.22      487.75     28.95 o 
  -9   6   3        1.04       -2.69      7.77 o 
  -8   6   3       36.92       21.14      8.90 o 
  -7   6   3       23.77       41.08      9.27 o 
  -6   6   3     1175.81     1186.70     28.04 o 
  -5   6   3       33.15       47.55      8.19 o 
  -4   6   3        5.41        4.03      5.41 o 
  -3   6   3       14.03       19.36      6.13 o 
  -2   6   3      214.00      232.30     14.86 o 
  -1   6   3     1888.86     2027.09     38.97 o 
   0   6   3      153.53      147.42     11.56 o 
   1   6   3     1340.00     1464.18     24.87 o 
   2   6   3      507.19      563.12     28.20 o 
   3   6   3      570.25      561.18     35.20 o 
   4   6   3     1661.44     1635.02     49.27 o 
   5   6   3     1009.24     1069.33     40.22 o 
   6   6   3      609.93      593.35     33.53 o 
   7   6   3      159.43      135.67     19.26 o 
   8   6   3      181.77      226.30     30.16 o 
   9   6   3      606.03      639.86     45.88 o 
  10   6   3      292.30      310.37     44.63 o 
  11   6   3        5.22      -14.23     28.83 o 
 -12   7   3      362.19      339.86     25.32 o 
 -11   7   3      135.32      147.58     18.26 o 
 -10   7   3     1741.28     1728.06     47.86 o 
  -9   7   3     4586.45     4523.16     74.74 o 
  -8   7   3     2467.19     2371.35     51.32 o 
  -7   7   3     2188.66     2111.70     48.61 o 
  -6   7   3     5833.15     5733.47    132.46 o 
  -5   7   3    13228.32    12871.58    138.39 o 
  -4   7   3     7069.87     6848.02     81.98 o 
  -3   7   3     5075.34     4879.31     67.36 o 
  -2   7   3     4139.51     4296.57     59.66 o 
  -1   7   3     6458.17     6307.13     88.90 o 
   0   7   3    12357.62    12543.38    140.74 o 
   1   7   3     5417.29     5625.90     68.82 o 
   2   7   3     7951.15     8114.19    171.23 o 
   3   7   3     6260.22     6152.79    130.56 o 
   4   7   3     8354.59     8223.73    151.24 o 
   5   7   3      409.99      397.12     29.19 o 
   6   7   3     1798.09     1696.83     77.57 o 
   7   7   3     1151.25     1157.39     53.30 o 
   8   7   3     1696.92     1679.80     70.10 o 
   9   7   3     1171.74     1069.15     59.62 o 
  10   7   3      132.06      133.85     33.37 o 
  11   7   3      397.32      411.47     42.01 o 
 -12   8   3       89.34       64.43     15.71 o 
 -11   8   3       15.13        1.95     10.85 o 
 -10   8   3        9.54        4.95      9.23 o 
  -9   8   3        0.01       10.60      9.30 o 
  -8   8   3      610.74      645.41     36.18 o 
  -7   8   3      417.11      381.33     23.21 o 
  -6   8   3       29.42       22.77      8.69 o 
  -5   8   3        0.65        7.36      5.86 o 
  -4   8   3     1221.00     1244.46     26.79 o 
  -3   8   3      109.71      120.26     10.83 o 
  -2   8   3      695.10      710.32     41.89 o 
  -1   8   3      363.21      372.65     18.07 o 
   0   8   3      157.27      195.64     11.74 o 
   1   8   3      327.85      342.75     23.03 o 
   2   8   3      465.38      425.20     35.43 o 
   3   8   3      811.73      906.11     49.41 o 
   4   8   3      164.73      169.06     24.29 o 
   5   8   3      124.09      137.10     20.11 o 
   6   8   3        1.22       -9.96      9.96 o 
   7   8   3      242.44      209.14     33.19 o 
   8   8   3      106.22       89.58     23.56 o 
   9   8   3       24.98       29.20     19.13 o 
  10   8   3      149.47      119.93     26.95 o 
  11   8   3      218.61      240.06     70.30 o 
 -12   9   3      549.45      564.46     29.80 o 
 -11   9   3       45.19       49.51     13.37 o 
 -10   9   3      942.81      929.72     37.59 o 
  -9   9   3     2087.83     2128.67     48.90 o 
  -8   9   3     1433.27     1454.29     43.69 o 
  -7   9   3      745.68      763.96     31.41 o 
  -6   9   3      386.05      469.37     22.79 o 
  -5   9   3     4078.02     4028.81     66.68 o 
  -4   9   3     2025.74     2004.04     38.86 o 
  -3   9   3      368.95      303.60     15.94 o 
  -2   9   3     1372.12     1381.50     29.12 o 
  -1   9   3     3498.33     3545.62     60.88 o 
   0   9   3     6990.13     6952.04     88.49 o 
   1   9   3     1707.87     1695.35     34.74 o 
   2   9   3      656.68      675.01     29.59 o 
   3   9   3     2825.81     2862.93    145.34 o 
   4   9   3     2480.41     2518.71     70.73 o 
   5   9   3      472.54      471.30     63.61 o 
   6   9   3      550.74      560.23     38.30 o 
   7   9   3     1718.98     1713.44     61.93 o 
   8   9   3     1515.38     1463.91     70.06 o 
   9   9   3      889.12      758.04     56.39 o 
  10   9   3      212.65      276.30     39.35 o 
 -11  10   3        0.08        7.54     11.25 o 
 -10  10   3        0.22       18.82     10.53 o 
  -9  10   3       57.11       60.94     12.32 o 
  -8  10   3      501.86      449.49     27.72 o 
  -7  10   3       15.61       13.04      9.81 o 
  -6  10   3        3.41        3.01      7.89 o 
  -5  10   3      300.77      299.84     20.84 o 
  -4  10   3      886.57      848.72     25.12 o 
  -3  10   3      114.57      121.45     11.56 o 
  -2  10   3      396.89      403.34     16.48 o 
  -1  10   3       32.49       25.13      8.44 o 
   0  10   3       65.53       53.47      9.51 o 
   1  10   3       15.98       15.54      6.31 o 
   2  10   3      440.15      453.51     31.50 o 
   3  10   3       11.39        3.27     11.25 o 
   4  10   3        3.82        5.01     11.89 o 
   5  10   3       66.01       60.60     18.07 o 
   6  10   3       92.69       98.84     21.13 o 
   7  10   3      818.72      875.20     80.89 o 
   8  10   3        3.23      -13.69     13.69 o 
   9  10   3       19.30       12.14     20.10 o 
  10  10   3       15.27       40.72     23.11 o 
 -11  11   3      118.09      107.85     16.36 o 
 -10  11   3      371.06      438.86     28.30 o 
  -9  11   3      929.64      918.55     36.72 o 
  -8  11   3      692.92      705.80     33.38 o 
  -7  11   3        4.68       13.31     10.06 o 
  -6  11   3      181.35      196.12     18.75 o 
  -5  11   3     1499.52     1379.94     39.29 o 
  -4  11   3     2716.76     2701.64     55.69 o 
  -3  11   3        7.91        0.04      6.35 o 
  -2  11   3      210.99      255.91     18.02 o 
  -1  11   3      991.03     1051.44     35.74 o 
   0  11   3      388.71      415.01     24.20 o 
   1  11   3     1166.68     1215.41     31.27 o 
   2  11   3        3.21       -1.43     10.58 o 
   3  11   3     3462.60     3325.22     87.27 o 
   4  11   3     1519.14     1405.66     54.97 o 
   5  11   3     1151.49     1039.55     51.67 o 
   6  11   3      345.73      372.99     35.21 o 
   7  11   3     1226.15     1242.64     59.72 o 
   8  11   3     1923.60     1967.59     73.27 o 
   9  11   3      616.11      678.07     59.33 o 
  10  11   3      188.74      272.32     55.49 o 
 -10  12   3      251.32      222.02     19.86 o 
  -9  12   3      151.76      191.41     20.10 o 
  -8  12   3      145.18      146.82     18.26 o 
  -7  12   3       32.36       34.80     14.97 o 
  -6  12   3      665.79      711.19     35.76 o 
  -5  12   3       21.99       21.41     10.20 o 
  -4  12   3      107.85       96.81     13.66 o 
  -3  12   3      664.52      619.28     32.62 o 
  -2  12   3      255.61      233.54     18.08 o 
  -1  12   3        9.02        3.09      7.98 o 
   0  12   3     1289.54     1228.97     57.80 o 
   1  12   3      848.58      841.96     24.88 o 
   2  12   3        4.07      -11.15     11.15 o 
   3  12   3       85.09       75.50     18.64 o 
   4  12   3      718.42      783.13     78.03 o 
   5  12   3     1652.25     1708.02     65.13 o 
   6  12   3      386.08      366.64     43.26 o 
   7  12   3       32.58       18.75     16.51 o 
   8  12   3      870.04      795.29     52.80 o 
   9  12   3      391.53      386.33     49.85 o 
 -10  13   3      895.93      943.38     34.55 o 
  -9  13   3     3066.13     3075.61     68.50 o 
  -8  13   3     2050.53     2004.88     53.14 o 
  -7  13   3     1329.91     1490.45     74.62 o 
  -6  13   3     2224.84     2232.05     60.82 o 
  -5  13   3     3685.57     3581.56    160.93 o 
  -4  13   3     5435.20     5336.41    105.13 o 
  -3  13   3     1694.11     1721.59     61.35 o 
  -2  13   3     6265.49     6219.47     98.28 o 
  -1  13   3     6593.30     6430.79    148.33 o 
   0  13   3     4833.29     4821.66     90.81 o 
   1  13   3     3899.51     3908.66     76.55 o 
   2  13   3     1773.81     1753.49     62.24 o 
   3  13   3     2089.22     2051.19     69.79 o 
   4  13   3     2277.51     2327.40     76.67 o 
   5  13   3     1994.76     1928.32     71.03 o 
   6  13   3      877.73      930.95     54.74 o 
   7  13   3      736.34      734.04     51.39 o 
   8  13   3     1357.37     1376.42     69.10 o 
   9  13   3      222.74      180.00     37.22 o 
  -9  14   3      157.19      150.37     24.70 o 
  -8  14   3      362.09      426.31     31.56 o 
  -7  14   3       86.25       70.25     19.85 o 
  -6  14   3      147.45      134.93     22.84 o 
  -5  14   3      144.57      153.48     37.29 o 
  -4  14   3        0.08        3.65     13.06 o 
  -3  14   3      187.04      169.39     21.34 o 
  -2  14   3      388.16      414.29     33.90 o 
  -1  14   3      822.37      807.30     34.84 o 
   0  14   3      112.64      133.59     16.91 o 
   1  14   3       81.20       66.93     12.90 o 
   2  14   3      658.34      675.25     43.86 o 
   3  14   3      615.32      683.99     45.43 o 
   4  14   3        0.15      -12.78     12.78 o 
   5  14   3        1.92       -4.61     14.70 o 
   6  14   3      781.47      796.64     53.74 o 
   7  14   3      866.10      777.22     88.54 o 
   8  14   3       96.91      111.20     27.45 o 
  -9  15   3      775.51      815.40     44.47 o 
  -8  15   3      132.51      148.30     25.43 o 
  -7  15   3       39.41       15.30     15.58 o 
  -6  15   3      102.43      111.46     22.79 o 
  -5  15   3     1136.47     1110.59     53.94 o 
  -4  15   3      564.93      633.70     43.10 o 
  -3  15   3      350.17      303.34     53.25 o 
  -2  15   3      585.57      587.93     54.77 o 
  -1  15   3      337.90      351.49     31.86 o 
   0  15   3      416.52      411.24     26.80 o 
   1  15   3       47.77       51.80     12.88 o 
   2  15   3     1040.32      975.88     52.28 o 
   3  15   3      204.16      207.52     29.33 o 
   4  15   3     1095.37     1034.17     57.24 o 
   5  15   3     1088.80     1101.49     61.12 o 
   6  15   3      388.00      427.55     62.32 o 
   7  15   3      628.55      735.47     55.21 o 
  -8  16   3        4.32       -4.15     14.37 o 
  -7  16   3      177.04      193.83     51.97 o 
  -6  16   3      108.55      113.94     23.57 o 
  -5  16   3       42.74       26.38     25.25 o 
  -4  16   3      196.69      206.08     33.34 o 
  -3  16   3       15.39        9.60     36.14 o 
  -2  16   3       13.39        0.99     13.83 o 
  -1  16   3      374.53      333.74     44.13 o 
   0  16   3      749.44      730.12     41.60 o 
   1  16   3       49.96       51.52     19.59 o 
   2  16   3       44.27       70.99     20.26 o 
   3  16   3       23.34      -10.97     14.06 o 
   4  16   3      127.93      112.18     32.77 o 
   5  16   3      460.68      477.69     45.22 o 
   6  16   3        0.04       15.81     19.83 o 
   7  16   3       13.78       12.18     21.66 o 
  -7  17   3      189.67      248.00     31.14 o 
  -6  17   3      586.67      577.74     47.31 o 
  -5  17   3      855.12      786.39    103.28 o 
  -4  17   3      498.77      509.39     49.70 o 
  -3  17   3     1541.18     1454.15     81.95 o 
  -2  17   3      531.47      586.38     50.08 o 
  -1  17   3     2227.78     2107.80     71.25 o 
   0  17   3     1198.04     1173.39     52.37 o 
   1  17   3      509.73      574.55     60.63 o 
   2  17   3      653.77      618.20     94.99 o 
   3  17   3      449.47      517.17     45.04 o 
   4  17   3      912.13      916.27     58.62 o 
   5  17   3     1096.42     1113.81     65.84 o 
   6  17   3      608.36      602.06     64.10 o 
  -6  18   3       79.93      105.45     45.81 o 
  -5  18   3       29.82       61.13     24.53 o 
  -4  18   3       93.35      100.66     27.64 o 
  -3  18   3        0.04       -2.29     17.41 o 
  -2  18   3       32.23       53.68     21.68 o 
  -1  18   3       19.20       17.65     17.94 o 
   0  18   3       64.98       52.57     18.45 o 
   1  18   3       91.81       64.21     41.00 o 
   2  18   3       52.00       33.91     25.08 o 
   3  18   3        0.01      -20.80     20.80 o 
   4  18   3      271.86      262.90     72.67 o 
  -4  19   3     1231.89     1122.75    107.82 o 
  -3  19   3     1940.76     1781.28     83.08 o 
  -2  19   3      330.60      351.77     43.03 o 
  -1  19   3     1392.23     1408.38    209.33 o 
   0  19   3     1061.50     1126.74     52.74 o 
   1  19   3      475.63      470.29    106.05 o 
   2  19   3      487.04      486.38     60.42 o 
   3  19   3      841.17      880.75    109.40 o 
 -13   0   4      588.87      569.78     54.48 o 
 -12   0   4     1046.32     1004.53    112.76 o 
 -11   0   4      375.24      353.83     35.12 o 
 -10   0   4       10.01       16.58     14.42 o 
  -9   0   4      679.85      593.56     48.78 o 
  -8   0   4     2879.95     2837.25     72.40 o 
  -7   0   4     1344.35     1353.62     40.65 o 
  -6   0   4       47.08       57.39     11.41 o 
  -5   0   4     1588.83     1559.90    112.68 o 
  -4   0   4     8195.47     8154.61    140.57 o 
  -3   0   4    15396.71    15809.48    242.70 o 
  -2   0   4     3788.89     3931.83    105.85 o 
  -1   0   4     1025.94      916.17     41.08 o 
   0   0   4     8016.28     7756.56    128.01 o 
   1   0   4    26196.13    27821.55    398.99 o 
   2   0   4      520.47      430.74     15.36 o 
   3   0   4     1555.82     1667.93     31.72 o 
   4   0   4     7732.25     7809.26    105.27 o 
   5   0   4     8168.04     8126.99    217.23 o 
   6   0   4     7835.28     8394.76    228.28 o 
   7   0   4      708.57      756.34     45.81 o 
   8   0   4     5190.24     5235.13    165.88 o 
   9   0   4     1621.17     1744.52     83.34 o 
  10   0   4     1782.75     1653.28     85.31 o 
  11   0   4      352.57      362.96     49.37 o 
 -13   1   4       14.95       -3.71     13.22 o 
 -12   1   4       20.17        1.86     12.58 o 
 -11   1   4       32.58       21.22     12.36 o 
 -10   1   4       11.54       11.47      9.69 o 
  -9   1   4      122.97      149.19     14.18 o 
  -8   1   4      139.42      135.53     11.90 o 
  -7   1   4      143.61      147.03     11.65 o 
  -6   1   4     1482.43     1513.31     31.21 o 
  -5   1   4      116.98      111.27     10.23 o 
  -4   1   4      322.43      333.55     15.61 o 
  -3   1   4      304.28      302.20     14.25 o 
  -2   1   4     1830.71     1828.96     35.00 o 
  -1   1   4     1025.49      988.74     24.26 o 
   0   1   4     1046.95     1047.97     21.95 o 
   1   1   4      364.23      360.01     11.54 o 
   2   1   4      478.85      471.66     11.19 o 
   3   1   4        1.81        3.85      2.90 o 
   4   1   4       23.60       24.97      5.06 o 
   5   1   4        6.12        7.75      4.83 o 
   6   1   4      332.73      343.15     12.16 o 
   7   1   4       45.82       44.47     17.38 o 
   8   1   4        3.68        5.32     10.80 o 
   9   1   4       10.00       -5.57     10.57 o 
  10   1   4       18.16       20.51     17.18 o 
  11   1   4       28.35       55.76     19.51 o 
 -13   2   4     1689.77     1724.62     87.56 o 
 -12   2   4     2054.55     2109.16     75.07 o 
 -11   2   4      929.12      941.77     50.97 o 
 -10   2   4      870.68      853.43     33.90 o 
  -9   2   4     3153.59     3018.01     56.24 o 
  -8   2   4     9074.10     8845.37    106.36 o 
  -7   2   4     2867.12     2892.01     47.46 o 
  -6   2   4      294.28      304.41     15.72 o 
  -5   2   4     1342.63     1244.38     27.10 o 
  -4   2   4     6026.31     5825.80     71.69 o 
  -3   2   4    11049.20    11530.32    142.04 o 
  -2   2   4     2127.98     2204.02     36.50 o 
  -1   2   4      722.39      657.95     19.94 o 
   0   2   4     6533.36     6365.30     77.87 o 
   1   2   4     8126.21     8412.88     96.28 o 
   2   2   4      288.81      284.68     11.82 o 
   3   2   4       68.04       94.65     12.07 o 
   4   2   4     2188.22     2315.23     45.46 o 
   5   2   4     2718.77     2687.49     50.27 o 
   6   2   4     1001.64     1034.91     26.73 o 
   7   2   4        2.23       -0.81      6.74 o 
   8   2   4      365.09      418.23     43.84 o 
   9   2   4     1057.79     1068.25     43.99 o 
  10   2   4      485.95      499.88     34.71 o 
  11   2   4      133.09      131.95     23.71 o 
 -13   3   4        6.10       10.10     16.24 o 
 -12   3   4        0.00       24.83     14.05 o 
 -11   3   4       10.74       23.59     12.53 o 
 -10   3   4       50.57       55.74     13.63 o 
  -9   3   4        0.99       -7.15      7.71 o 
  -8   3   4      141.95      132.54     12.46 o 
  -7   3   4      107.03      122.01     11.49 o 
  -6   3   4      348.71      385.64     17.39 o 
  -5   3   4      104.94      115.69     10.38 o 
  -4   3   4      280.41      280.71     17.22 o 
  -3   3   4      263.37      294.68     13.49 o 
  -2   3   4      385.08      395.68     16.85 o 
  -1   3   4     4838.92     5148.01    109.97 o 
   0   3   4      848.94      857.48     20.01 o 
   1   3   4      209.39      287.40     11.17 o 
   2   3   4      189.14      202.09     13.57 o 
   3   3   4       72.26       62.10     12.68 o 
   4   3   4      969.19     1004.06     33.83 o 
   5   3   4       49.67       41.25     10.77 o 
   6   3   4       37.97       43.25     13.68 o 
   7   3   4      415.50      406.84     28.56 o 
   8   3   4       77.69       80.28     11.14 o 
   9   3   4        7.59        6.41      9.75 o 
  10   3   4      289.48      339.25     48.38 o 
  11   3   4       60.96       73.00     19.36 o 
 -13   4   4     1240.40     1150.77     53.62 o 
 -12   4   4     1599.76     1674.91     56.39 o 
 -11   4   4      308.07      308.97     25.32 o 
 -10   4   4       48.10       37.18     13.36 o 
  -9   4   4     1002.98     1009.91     53.79 o 
  -8   4   4     3586.78     3376.45     65.97 o 
  -7   4   4      609.38      598.34     36.05 o 
  -6   4   4        2.43        4.17      5.89 o 
  -5   4   4     1150.05     1105.97     25.92 o 
  -4   4   4     7699.69     7588.09     88.74 o 
  -3   4   4     4195.51     4009.48     54.16 o 
  -2   4   4      714.81      704.08     32.48 o 
  -1   4   4      445.45      350.64     18.98 o 
   0   4   4     7885.44     7941.73    104.38 o 
   1   4   4     2761.64     2676.15     38.34 o 
   2   4   4     1828.26     1864.37     49.91 o 
   3   4   4      559.29      531.58     27.13 o 
   4   4   4     1612.06     1730.45     62.89 o 
   5   4   4     5853.35     5890.48    112.54 o 
   6   4   4     2336.12     2222.89     69.82 o 
   7   4   4     2236.75     2203.07     70.12 o 
   8   4   4      486.59      524.22     99.13 o 
   9   4   4     2618.63     2432.36     75.18 o 
  10   4   4      661.36      637.46     79.39 o 
  11   4   4      263.83      228.68     46.60 o 
 -12   5   4        1.85       -0.26     12.98 o 
 -11   5   4        0.02        5.77     11.08 o 
 -10   5   4      198.74      231.04     19.58 o 
  -9   5   4      209.03      189.58     17.49 o 
  -8   5   4       25.47       16.31      9.13 o 
  -7   5   4       74.99       85.37     10.70 o 
  -6   5   4      116.93      121.94     11.33 o 
  -5   5   4       30.72       29.49      8.05 o 
  -4   5   4      257.02      244.43     15.32 o 
  -3   5   4       53.28       89.29     12.84 o 
  -2   5   4      246.17      235.97     12.77 o 
  -1   5   4       28.87       33.15      9.13 o 
   0   5   4      246.76      312.67     17.01 o 
   1   5   4      348.08      407.49     10.64 o 
   2   5   4       59.98       63.28     12.88 o 
   3   5   4      806.18      839.83     44.91 o 
   4   5   4      688.03      708.18     33.38 o 
   5   5   4      549.46      589.16     31.72 o 
   6   5   4        4.48       -0.61     16.89 o 
   7   5   4       18.59       22.46     14.45 o 
   8   5   4       35.93       11.49     16.98 o 
   9   5   4       42.22       37.38     21.33 o 
  10   5   4      491.76      445.37     35.66 o 
  11   5   4        0.09       -7.25     13.65 o 
 -12   6   4     1227.64     1229.92     46.53 o 
 -11   6   4      132.93      131.17     20.97 o 
 -10   6   4       24.40       14.58      9.97 o 
  -9   6   4     2526.86     2473.58     67.12 o 
  -8   6   4     3520.78     3323.80     61.65 o 
  -7   6   4     2341.71     2258.51     47.39 o 
  -6   6   4        3.44        6.72      6.43 o 
  -5   6   4      849.64      874.52     26.21 o 
  -4   6   4     7958.74     7866.19     97.89 o 
  -3   6   4     4527.51     4605.11     66.06 o 
  -2   6   4     1977.73     2115.40     37.06 o 
  -1   6   4     3182.97     3319.16     64.51 o 
   0   6   4     9213.61     9341.57    128.05 o 
   1   6   4     4622.94     4684.95     76.19 o 
   2   6   4     3776.32     3805.05    110.02 o 
   3   6   4     2364.92     2276.49     61.39 o 
   4   6   4     2382.38     2443.71     65.01 o 
   5   6   4     5729.94     5745.67    117.14 o 
   6   6   4     2178.27     2141.54     67.23 o 
   7   6   4      982.35     1131.34     53.90 o 
   8   6   4      949.87     1017.77     52.75 o 
   9   6   4     2188.92     2062.48     96.76 o 
  10   6   4     1680.70     1754.72     70.73 o 
  11   6   4      171.16      152.93     26.25 o 
 -12   7   4       17.07       26.10     14.12 o 
 -11   7   4      162.07      156.36     20.01 o 
 -10   7   4       81.61       93.33     14.80 o 
  -9   7   4      151.69      172.13     17.64 o 
  -8   7   4      274.12      276.17     20.04 o 
  -7   7   4      594.06      600.99     28.80 o 
  -6   7   4      665.82      629.92     28.93 o 
  -5   7   4      175.03      173.99     13.01 o 
  -4   7   4     1166.90     1170.80     40.31 o 
  -3   7   4     1170.49     1151.56     37.19 o 
  -2   7   4      635.41      727.20     21.90 o 
  -1   7   4        2.43        9.72      6.99 o 
   0   7   4       91.83       88.91     10.20 o 
   1   7   4     1241.20     1222.41     31.01 o 
   2   7   4     2268.71     2329.08     63.58 o 
   3   7   4      658.21      611.64     34.06 o 
   4   7   4      182.22      128.08     18.91 o 
   5   7   4        0.06        6.90     11.17 o 
   6   7   4       11.28       -9.21     12.26 o 
   7   7   4       66.51       30.46     17.25 o 
   8   7   4       33.18       46.55     18.53 o 
   9   7   4       50.45       17.31     17.57 o 
  10   7   4       45.84       65.68     21.37 o 
 -12   8   4     2599.35     2644.15     67.27 o 
 -11   8   4      912.83      973.79     41.77 o 
 -10   8   4      817.57      785.65     33.39 o 
  -9   8   4     2658.70     2691.83     62.41 o 
  -8   8   4     4167.54     4127.37     72.34 o 
  -7   8   4     3824.85     3668.98     65.92 o 
  -6   8   4      900.23      901.01     30.91 o 
  -5   8   4     2298.12     2252.99     41.01 o 
  -4   8   4     7736.87     7745.74    101.40 o 
  -3   8   4     7077.13     7007.30     92.09 o 
  -2   8   4      476.73      464.74     21.78 o 
  -1   8   4     1834.33     1849.91     40.72 o 
   0   8   4     4034.79     3925.62     64.34 o 
   1   8   4     3675.35     3725.01     99.47 o 
   2   8   4     1611.90     1572.81     52.03 o 
   3   8   4       22.59       21.50     11.88 o 
   4   8   4      815.10      845.54     41.67 o 
   5   8   4     1829.31     1716.08     58.04 o 
   6   8   4      645.20      682.08     40.83 o 
   7   8   4       52.78       50.77     19.62 o 
   8   8   4      238.95      246.46     33.67 o 
   9   8   4      550.99      474.09     70.70 o 
  10   8   4      175.67      130.72     28.61 o 
 -11   9   4       42.05       27.01     13.63 o 
 -10   9   4      170.62      135.02     19.44 o 
  -9   9   4      649.54      647.85     38.86 o 
  -8   9   4        8.31       17.41      9.92 o 
  -7   9   4      152.96      146.23     15.90 o 
  -6   9   4      147.87      162.21     15.97 o 
  -5   9   4      574.18      655.55     28.38 o 
  -4   9   4      487.76      457.08     20.51 o 
  -3   9   4      823.68      820.09     47.55 o 
  -2   9   4     2165.60     2195.55     47.35 o 
  -1   9   4     2032.58     2034.85     44.08 o 
   0   9   4      645.20      662.20     31.26 o 
   1   9   4      695.35      755.75     38.96 o 
   2   9   4       91.57      125.80     38.50 o 
   3   9   4     2304.03     2293.93     68.24 o 
   4   9   4      112.65      113.67     19.94 o 
   5   9   4      725.53      657.57     40.62 o 
   6   9   4       26.55       31.14     17.79 o 
   7   9   4      556.01      595.26     49.57 o 
   8   9   4      246.70      282.60     37.39 o 
   9   9   4       39.73       34.56     20.25 o 
  10   9   4       20.90       -1.62     26.07 o 
 -11  10   4       25.05       23.30     13.54 o 
 -10  10   4        5.87       13.17     11.01 o 
  -9  10   4      325.96      357.44     29.88 o 
  -8  10   4     1323.73     1388.25     61.42 o 
  -7  10   4      463.08      396.92     34.91 o 
  -6  10   4       24.86       14.44     10.74 o 
  -5  10   4        4.24       -1.15      8.20 o 
  -4  10   4     2375.44     2274.19     54.90 o 
  -3  10   4     2185.43     2250.06     49.81 o 
  -2  10   4      361.35      360.12     21.36 o 
  -1  10   4      615.08      664.43     26.58 o 
   0  10   4     1817.20     1908.36     59.83 o 
   1  10   4     5684.96     5653.55    271.33 o 
   2  10   4     2274.96     2331.53     70.00 o 
   3  10   4      371.72      402.12     71.76 o 
   4  10   4     3353.63     3497.33     94.86 o 
   5  10   4     4792.62     4894.13    207.56 o 
   6  10   4     1644.72     1607.62     61.82 o 
   7  10   4      954.44      967.61     52.60 o 
   8  10   4     1635.27     1638.77     78.42 o 
   9  10   4     2803.13     2744.99    105.42 o 
 -11  11   4        1.01       -5.94     12.15 o 
 -10  11   4        0.00       -0.53     10.68 o 
  -9  11   4      149.55      173.53     18.88 o 
  -8  11   4        7.34       -4.99     10.01 o 
  -7  11   4      832.82      843.65     35.71 o 
  -6  11   4      125.58      130.98     16.65 o 
  -5  11   4      426.86      410.69     25.05 o 
  -4  11   4      242.23      256.46     19.76 o 
  -3  11   4      389.99      413.30     23.71 o 
  -2  11   4      337.63      352.03     22.11 o 
  -1  11   4        5.73        4.50      8.85 o 
   0  11   4       17.40       17.69     11.69 o 
   1  11   4     1872.70     1924.18     71.60 o 
   2  11   4     2881.32     2920.89     82.16 o 
   3  11   4      135.40      123.90     22.01 o 
   4  11   4       23.67       18.14     14.57 o 
   5  11   4      283.48      285.93     31.22 o 
   6  11   4      100.68       96.48     22.58 o 
   7  11   4        0.28        7.01     14.85 o 
   8  11   4       23.98       41.63     22.11 o 
   9  11   4      200.07      186.27     35.74 o 
 -10  12   4      175.13      182.10     20.10 o 
  -9  12   4     1550.96     1576.41     52.63 o 
  -8  12   4     2522.25     2449.39     61.16 o 
  -7  12   4     1418.39     1351.81     49.77 o 
  -6  12   4      803.48      838.75     48.25 o 
  -5  12   4      858.62      914.59     47.26 o 
  -4  12   4     3934.12     4013.07    253.38 o 
  -3  12   4     1755.84     1685.54     50.43 o 
  -2  12   4     1172.66     1114.14     58.60 o 
  -1  12   4      830.71      772.24     33.66 o 
   0  12   4     1270.82     1282.26     39.53 o 
   1  12   4     5358.82     5377.51    122.13 o 
   2  12   4      680.91      686.48     50.35 o 
   3  12   4      150.15      104.85     22.13 o 
   4  12   4      724.37      692.25     45.95 o 
   5  12   4     1517.36     1540.53     63.28 o 
   6  12   4      662.02      671.99     48.07 o 
   7  12   4       70.55       52.85     19.60 o 
   8  12   4      561.07      453.21     51.36 o 
 -10  13   4       30.95       55.69     40.29 o 
  -9  13   4      174.63      169.45     22.96 o 
  -8  13   4        6.43       14.30     21.80 o 
  -7  13   4      169.11      150.64     31.04 o 
  -6  13   4       89.66       79.96     20.80 o 
  -5  13   4       42.72       25.33     14.92 o 
  -4  13   4       83.59       87.05     19.96 o 
  -3  13   4       27.57       28.40     14.60 o 
  -2  13   4       10.99       13.14     11.26 o 
  -1  13   4      233.00      194.36     20.31 o 
   0  13   4      688.35      693.13     31.07 o 
   1  13   4     1264.59     1348.45     56.22 o 
   2  13   4       52.51       72.15     19.62 o 
   3  13   4       27.69        2.01     14.65 o 
   4  13   4      236.73      225.33     29.89 o 
   5  13   4      105.35      100.93     23.43 o 
   6  13   4       31.97       55.96     21.62 o 
   7  13   4       77.34       74.09     23.05 o 
   8  13   4      128.41      103.16     30.76 o 
  -9  14   4      878.34      880.30     53.19 o 
  -8  14   4     2475.98     2502.62     83.78 o 
  -7  14   4     1015.48      971.49     54.91 o 
  -6  14   4      381.02      336.49     35.20 o 
  -5  14   4     2050.69     2095.08     72.65 o 
  -4  14   4     2081.20     2134.79     62.86 o 
  -3  14   4     2272.48     2257.07     73.24 o 
  -2  14   4      911.39      976.88    105.70 o 
  -1  14   4     1021.29      964.75     38.98 o 
   0  14   4     1048.95     1085.41     39.22 o 
   1  14   4     2672.69     2585.36     80.80 o 
   2  14   4     1064.76     1057.79     61.88 o 
   3  14   4      435.68      458.77     40.80 o 
   4  14   4     1161.63     1075.11     58.61 o 
   5  14   4      806.70      770.16     52.70 o 
   6  14   4      941.41      957.38     58.94 o 
   7  14   4      139.61      136.36     27.83 o 
  -8  15   4       32.08       24.42     18.20 o 
  -7  15   4       48.66       47.53     19.90 o 
  -6  15   4        0.62       10.24     16.52 o 
  -5  15   4      227.77      216.61     29.67 o 
  -4  15   4       45.92       27.72     19.54 o 
  -3  15   4       67.98       59.81     18.87 o 
  -2  15   4        2.02       -1.67     13.42 o 
  -1  15   4     1253.40     1176.07     51.89 o 
   0  15   4      255.78      250.40     21.89 o 
   1  15   4      149.57      100.39     22.30 o 
   2  15   4       15.87       18.47     17.23 o 
   3  15   4      115.70      123.35     25.66 o 
   4  15   4      360.09      327.99     37.35 o 
   5  15   4       78.74       78.27     27.76 o 
   6  15   4        5.53       28.25     19.61 o 
   7  15   4       47.38       58.45     45.81 o 
  -7  16   4      191.48      217.20     50.26 o 
  -6  16   4       30.67       55.70     20.14 o 
  -5  16   4      629.86      415.08     47.01 o 
  -4  16   4      491.69      487.70     50.36 o 
  -3  16   4      796.28      782.53     48.82 o 
  -2  16   4      395.93      345.34     33.93 o 
  -1  16   4      323.01      371.10     36.81 o 
   0  16   4     1843.97     1824.40     59.93 o 
   1  16   4     1480.94     1691.14     68.40 o 
   2  16   4     1348.27     1358.47     72.84 o 
   3  16   4      811.77      786.00     61.17 o 
   4  16   4      972.99      949.69     60.75 o 
   5  16   4     1270.54     1244.96     77.37 o 
   6  16   4     1031.02     1121.01     73.67 o 
  -6  17   4      173.87      178.83     34.14 o 
  -5  17   4       13.77       23.02     21.46 o 
  -4  17   4       86.18      117.81     29.41 o 
  -3  17   4      400.31      438.53     71.29 o 
  -2  17   4      291.84      253.53     30.67 o 
  -1  17   4      114.95      116.19     22.69 o 
   0  17   4      341.00      325.08     28.16 o 
   1  17   4      541.95      548.76     60.73 o 
   2  17   4      352.42      386.30     40.51 o 
   3  17   4       84.69      111.41     27.21 o 
   4  17   4       73.58       70.07     24.25 o 
  -5  18   4      733.64      649.31     85.31 o 
  -4  18   4     1303.26     1281.96    134.88 o 
  -3  18   4     1044.10     1028.64     67.09 o 
  -2  18   4      642.20      634.52     96.76 o 
  -1  18   4        6.14       -1.77     15.31 o 
   0  18   4     1085.02     1148.77     72.95 o 
   1  18   4      363.81      298.02     48.45 o 
   2  18   4      262.02      253.36     46.02 o 
   3  18   4      366.80      338.85     50.95 o 
  -2  19   4      213.97      191.16     43.45 o 
  -1  19   4      226.90      229.81     37.92 o 
   0  19   4      105.33      119.77     35.64 o 
 -12   1   5      983.47      986.60     49.30 o 
 -11   1   5     2021.89     2074.90     58.31 o 
 -10   1   5      830.88      839.68     38.68 o 
  -9   1   5     1484.82     1465.95     35.89 o 
  -8   1   5     1471.74     1441.17     34.49 o 
  -7   1   5     5678.53     5622.98     84.77 o 
  -6   1   5     3366.55     3446.70     58.17 o 
  -5   1   5      184.10      196.64     16.64 o 
  -4   1   5     1326.76     1236.07     29.42 o 
  -3   1   5    10313.18    10240.04    132.92 o 
  -2   1   5    17851.31    17980.40    270.99 o 
  -1   1   5     2088.64     2016.16     36.78 o 
   0   1   5     1998.60     1870.28     33.85 o 
   1   1   5     8543.90     8817.99     95.35 o 
   2   1   5     5597.79     5533.26     63.76 o 
   3   1   5     2064.67     2068.94     27.49 o 
   4   1   5      401.46      467.73     16.73 o 
   5   1   5     1145.95     1168.62     25.77 o 
   6   1   5     7387.18     7437.53    228.88 o 
   7   1   5     3362.56     3255.08     82.46 o 
   8   1   5        8.44       24.50     12.65 o 
   9   1   5      814.64      768.11     41.15 o 
  10   1   5     1186.50     1315.65     55.75 o 
 -12   2   5      177.83      187.33     23.29 o 
 -11   2   5       18.35       26.31     13.38 o 
 -10   2   5      360.80      354.64     26.91 o 
  -9   2   5      145.66      161.38     16.81 o 
  -8   2   5      202.26      219.76     16.48 o 
  -7   2   5      116.61      109.17     12.03 o 
  -6   2   5       53.05       62.54      9.90 o 
  -5   2   5       35.07       34.61      8.43 o 
  -4   2   5      345.12      315.07     16.78 o 
  -3   2   5       32.38       40.14      8.72 o 
  -2   2   5        0.03       -1.03      6.53 o 
  -1   2   5      126.11      130.63     11.85 o 
   0   2   5        8.97        8.90      5.54 o 
   1   2   5      810.00      793.04     18.19 o 
   2   2   5      641.10      681.01     15.79 o 
   3   2   5       95.47      118.33     11.16 o 
   4   2   5      672.18      648.06     21.21 o 
   5   2   5     1036.19     1032.13     32.37 o 
   6   2   5      195.22      221.99     24.02 o 
   7   2   5      654.76      625.21     49.76 o 
   8   2   5        0.04       11.92     11.57 o 
   9   2   5      444.24      490.36     93.60 o 
  10   2   5       60.01       79.50     20.24 o 
 -12   3   5     1288.96     1343.15     50.81 o 
 -11   3   5     1682.88     1703.15     53.16 o 
 -10   3   5      881.09      877.66     44.23 o 
  -9   3   5       52.63       50.74     12.13 o 
  -8   3   5     1117.07     1152.32     31.41 o 
  -7   3   5     2776.76     2822.19     49.53 o 
  -6   3   5      497.12      505.42     21.07 o 
  -5   3   5      611.75      605.25     21.77 o 
  -4   3   5       11.32        5.86      6.63 o 
  -3   3   5     4859.15     4826.22     68.66 o 
  -2   3   5     2716.10     2851.87     68.69 o 
  -1   3   5      111.83      100.57     11.07 o 
   0   3   5        2.12        0.95      5.29 o 
   1   3   5     1652.22     1632.52     32.18 o 
   2   3   5     1353.13     1319.82     34.53 o 
   3   3   5        3.73        4.40      8.73 o 
   4   3   5        2.30        8.51      9.21 o 
   5   3   5      144.56      150.90     11.35 o 
   6   3   5     4517.28     4399.12     79.66 o 
   7   3   5     1661.34     1582.27     39.31 o 
   8   3   5       65.68       56.68     13.04 o 
   9   3   5      410.46      409.96     52.92 o 
  10   3   5      791.16      821.11     72.28 o 
 -12   4   5      238.88      230.58     25.09 o 
 -11   4   5      253.81      239.27     24.57 o 
 -10   4   5        2.17       -4.09      9.27 o 
  -9   4   5      169.45      197.79     20.83 o 
  -8   4   5      472.80      425.57     21.43 o 
  -7   4   5      152.62      171.02     14.59 o 
  -6   4   5     1205.69     1121.11     29.16 o 
  -5   4   5      328.40      371.37     24.19 o 
  -4   4   5      753.83      776.25     21.96 o 
  -3   4   5       29.40       18.96      9.95 o 
  -2   4   5       58.07       61.29     11.84 o 
  -1   4   5      264.45      277.40     19.46 o 
   0   4   5      595.56      600.12     21.52 o 
   1   4   5      529.14      538.42     17.47 o 
   2   4   5        9.01        3.36      8.71 o 
   3   4   5      893.27      881.55     59.95 o 
   4   4   5       35.36       40.54     12.49 o 
   5   4   5       22.87        7.62     12.44 o 
   6   4   5     1421.16     1264.01     51.86 o 
   7   4   5      226.94      237.86     26.07 o 
   8   4   5      251.61      284.54     27.37 o 
   9   4   5      248.69      248.21     22.84 o 
  10   4   5       15.04       11.45     24.49 o 
 -12   5   5      902.38      914.56     52.07 o 
 -11   5   5     1457.16     1375.45     53.30 o 
 -10   5   5     1214.16     1164.38     39.79 o 
  -9   5   5       68.69       73.14     13.82 o 
  -8   5   5     2753.34     2625.61     55.22 o 
  -7   5   5     6568.21     6755.34     89.54 o 
  -6   5   5     1597.46     1589.43     34.86 o 
  -5   5   5      373.20      382.49     18.31 o 
  -4   5   5     3021.96     2906.47     47.42 o 
  -3   5   5    12329.52    12339.45    159.10 o 
  -2   5   5     8666.83     8664.71    135.43 o 
  -1   5   5     3533.15     3506.31     69.07 o 
   0   5   5     4209.54     4237.87     60.36 o 
   1   5   5     7160.28     7177.53     87.08 o 
   2   5   5     8707.16     8699.65    156.74 o 
   3   5   5     3733.57     3767.01     85.77 o 
   4   5   5      915.23      897.69     39.18 o 
   5   5   5     4281.41     4356.74    115.61 o 
   6   5   5     4566.43     4328.52    132.11 o 
   7   5   5     2663.68     2602.29     83.11 o 
   8   5   5      911.00      928.46     48.38 o 
   9   5   5      317.21      362.78     32.23 o 
  10   5   5     1376.83     1396.77     53.55 o 
 -12   6   5       70.78      107.01     19.14 o 
 -11   6   5      264.24      256.93     25.54 o 
 -10   6   5      537.53      522.75     29.04 o 
  -9   6   5      211.82      178.27     18.50 o 
  -8   6   5        4.11       -0.54      8.88 o 
  -7   6   5      435.26      467.53     22.38 o 
  -6   6   5      205.35      212.09     15.56 o 
  -5   6   5      245.84      238.11     14.98 o 
  -4   6   5       19.66       23.57      8.10 o 
  -3   6   5      588.79      589.29     21.56 o 
  -2   6   5      694.36      718.84     57.35 o 
  -1   6   5      431.23      430.07     44.11 o 
   0   6   5      154.60      194.93     12.42 o 
   1   6   5       75.51       82.65     15.43 o 
   2   6   5        0.01       13.35     10.34 o 
   3   6   5       67.90       93.54     17.34 o 
   4   6   5      522.03      557.45     33.79 o 
   5   6   5        0.05       11.46     12.21 o 
   6   6   5       41.46       45.45     16.88 o 
   7   6   5        1.72        7.54     14.49 o 
   8   6   5       59.86       90.21     21.44 o 
   9   6   5       29.06       38.42     18.28 o 
  10   6   5      473.41      497.20     39.09 o 
 -12   7   5     1071.62     1177.99     55.11 o 
 -11   7   5     2333.50     2239.15     62.33 o 
 -10   7   5      883.35      899.57     36.93 o 
  -9   7   5       69.35       84.56     14.60 o 
  -8   7   5     1877.53     1833.04     71.31 o 
  -7   7   5     3731.68     3666.63     90.51 o 
  -6   7   5     1022.26     1071.34     27.75 o 
  -5   7   5       69.08       78.26     13.39 o 
  -4   7   5     1176.77     1192.32     46.39 o 
  -3   7   5     5004.97     4938.85     72.02 o 
  -2   7   5     3936.89     3673.84     74.83 o 
  -1   7   5     1058.55      971.60     41.73 o 
   0   7   5      273.66      262.96     16.20 o 
   1   7   5     1378.60     1314.55     58.15 o 
   2   7   5     3006.73     2901.12    116.31 o 
   3   7   5      282.54      281.07     27.06 o 
   4   7   5      348.47      271.15     34.11 o 
   5   7   5     2339.87     2320.02     69.02 o 
   6   7   5     1593.37     1662.48    189.18 o 
   7   7   5      927.58     1032.82     56.34 o 
   8   7   5      473.96      414.46     40.15 o 
   9   7   5        7.48       13.52     17.32 o 
  10   7   5      842.06      856.75     53.00 o 
 -11   8   5       15.06       17.44     13.75 o 
 -10   8   5      231.24      233.78     32.18 o 
  -9   8   5        3.83        4.02      9.71 o 
  -8   8   5        6.48        3.66     12.28 o 
  -7   8   5      179.69      168.55     15.90 o 
  -6   8   5        0.09        3.98      7.39 o 
  -5   8   5      810.29      785.42     27.57 o 
  -4   8   5      595.74      608.99     29.82 o 
  -3   8   5      136.01      169.98     16.47 o 
  -2   8   5      407.37      403.41     22.55 o 
  -1   8   5      103.84       95.71     15.00 o 
   0   8   5      101.24       97.56     17.72 o 
   1   8   5       75.15       70.02     19.11 o 
   2   8   5       31.48       49.10     15.08 o 
   3   8   5      143.05      153.41     22.03 o 
   4   8   5      291.93      303.89     29.43 o 
   5   8   5        1.15       21.90     13.53 o 
   6   8   5       50.51       59.47     21.14 o 
   7   8   5       39.15       35.84     22.12 o 
   8   8   5       51.62       60.23     21.92 o 
   9   8   5       13.98       -2.64     16.08 o 
 -11   9   5     1606.68     1566.78     53.97 o 
 -10   9   5      314.91      326.85     36.09 o 
  -9   9   5      233.70      245.14     21.55 o 
  -8   9   5     1587.14     1633.64     44.43 o 
  -7   9   5     1752.22     1676.89     44.26 o 
  -6   9   5     1576.13     1635.06     46.02 o 
  -5   9   5      210.17      208.47     16.89 o 
  -4   9   5      687.60      668.98     31.68 o 
  -3   9   5     3313.31     3310.23     65.14 o 
  -2   9   5     2984.16     3039.75     60.72 o 
  -1   9   5     1151.33     1208.18     52.03 o 
   0   9   5       10.63       10.29      8.46 o 
   1   9   5     2065.51     2093.16     65.84 o 
   2   9   5     6820.28     6771.08    161.71 o 
   3   9   5      871.79      861.85     45.31 o 
   4   9   5      142.67      108.17     30.54 o 
   5   9   5     1836.30     1801.50     64.37 o 
   6   9   5     2212.57     2163.58     86.58 o 
   7   9   5      653.41      606.74     50.67 o 
   8   9   5      431.27      425.05     62.21 o 
   9   9   5      245.71      277.57     38.40 o 
 -11  10   5        0.00        7.90     35.55 o 
 -10  10   5      105.15      120.08     17.89 o 
  -9  10   5       66.71       88.30     15.59 o 
  -8  10   5       15.09       13.87     10.93 o 
  -7  10   5      348.31      325.05     25.47 o 
  -6  10   5       25.24       26.84     11.83 o 
  -5  10   5        3.77        2.90      9.13 o 
  -4  10   5      198.98      202.03     19.22 o 
  -3  10   5      100.25      107.27     14.72 o 
  -2  10   5      197.17      203.32     20.29 o 
  -1  10   5      150.87      136.54     21.60 o 
   0  10   5      212.24      238.06     27.26 o 
   1  10   5      121.50       99.54     20.26 o 
   2  10   5      158.62      161.13     31.55 o 
   3  10   5       74.98       43.97     22.28 o 
   4  10   5        0.06       -4.94     12.18 o 
   5  10   5        0.14        1.15     13.51 o 
   6  10   5       60.12       53.59     19.14 o 
   7  10   5      695.17      691.99     56.23 o 
   8  10   5       21.35       28.37     27.25 o 
 -10  11   5       97.34       99.02     17.08 o 
  -9  11   5      276.11      301.64     24.09 o 
  -8  11   5      719.93      703.50     46.71 o 
  -7  11   5     1616.93     1717.38     81.85 o 
  -6  11   5     1524.95     1487.61     52.91 o 
  -5  11   5      701.95      678.23     38.62 o 
  -4  11   5      888.58      901.82     55.95 o 
  -3  11   5     3462.29     3441.28     87.49 o 
  -2  11   5     5005.57     4862.95     94.84 o 
  -1  11   5     1700.92     1645.85     59.77 o 
   0  11   5      695.72      651.88     49.57 o 
   1  11   5     2490.39     2599.94     85.54 o 
   2  11   5     5565.72     5525.65    154.73 o 
   3  11   5      697.77      651.09     59.53 o 
   4  11   5      526.39      557.32     50.94 o 
   5  11   5     1814.57     1810.15     68.46 o 
   6  11   5     2930.77     3020.15     93.15 o 
   7  11   5     1587.24     1579.10     79.07 o 
   8  11   5      373.06      320.54     43.59 o 
 -10  12   5      132.20      109.80     48.97 o 
  -9  12   5      650.16      645.44     53.64 o 
  -8  12   5       53.27       38.87     19.06 o 
  -7  12   5       61.33       48.94     18.81 o 
  -6  12   5       79.80       80.75     18.45 o 
  -5  12   5      113.17      106.69     19.87 o 
  -4  12   5       19.66       12.40     11.66 o 
  -3  12   5        0.10        9.03     10.79 o 
  -2  12   5      978.90      986.52     61.97 o 
  -1  12   5     1360.05     1375.86     56.43 o 
   0  12   5        0.63       -1.99     12.60 o 
   1  12   5        1.11       19.93     15.00 o 
   2  12   5       27.72       25.59     16.19 o 
   3  12   5        0.10       10.48     14.66 o 
   4  12   5       26.68       19.54     16.89 o 
   5  12   5      126.73      134.55     26.12 o 
   6  12   5       54.47       45.20     37.09 o 
   7  12   5      395.03      342.96     46.17 o 
  -9  13   5      423.52      395.78     35.66 o 
  -8  13   5      747.01      762.23     52.70 o 
  -7  13   5     1423.13     1436.73     81.11 o 
  -6  13   5      831.57      880.28     53.11 o 
  -5  13   5      226.12      263.44     27.58 o 
  -4  13   5      377.19      401.66     36.95 o 
  -3  13   5     1197.23     1167.70     54.09 o 
  -2  13   5     1054.09     1027.37     40.63 o 
  -1  13   5        2.96       -0.38     13.35 o 
   0  13   5        1.83        2.54     14.41 o 
   1  13   5      763.37      747.48     64.83 o 
   2  13   5     1323.27     1227.73     72.47 o 
   3  13   5      415.12      428.38     53.00 o 
   4  13   5      131.62      132.80     26.01 o 
   5  13   5      139.18      108.83     27.42 o 
   6  13   5      401.96      338.08     38.46 o 
   7  13   5      428.31      406.11     75.24 o 
  -8  14   5      779.46      761.84     53.54 o 
  -7  14   5      172.19      142.98     26.03 o 
  -6  14   5       34.53       30.67     17.97 o 
  -5  14   5       35.91       70.99     20.47 o 
  -4  14   5      267.94      237.67     30.55 o 
  -3  14   5      324.71      301.80     32.88 o 
  -2  14   5       19.08       12.94     14.06 o 
  -1  14   5       32.26       56.83     16.36 o 
   0  14   5      183.58      240.36     31.05 o 
   1  14   5        7.12       15.91     16.39 o 
   2  14   5        0.08      -13.21     13.21 o 
   3  14   5       85.01       52.12     20.17 o 
   4  14   5       16.64       18.52     18.22 o 
   5  14   5       45.01       28.28     19.66 o 
   6  14   5      186.96      185.14     42.38 o 
  -7  15   5     1628.68     1582.56    127.62 o 
  -6  15   5     1435.17     1527.51     81.27 o 
  -5  15   5      639.55      659.33     57.50 o 
  -4  15   5     1369.54     1136.02     58.34 o 
  -3  15   5     2990.28     3182.74    109.89 o 
  -2  15   5     2607.09     2568.33     80.19 o 
  -1  15   5     1154.34     1160.06     76.79 o 
   0  15   5     1360.32     1482.48     74.62 o 
   1  15   5     3147.37     3175.94     97.45 o 
   2  15   5     1741.17     1882.04     73.98 o 
   3  15   5     1479.71     1635.55    144.47 o 
   4  15   5     1147.84     1077.98     63.72 o 
   5  15   5      719.60      832.04     58.78 o 
  -6  16   5      247.72      278.77     42.19 o 
  -5  16   5        0.41      -10.42     17.60 o 
  -4  16   5      132.98      137.92     31.00 o 
  -3  16   5        9.17       54.20     19.31 o 
  -2  16   5      243.69      290.38     31.89 o 
  -1  16   5       94.93       74.54     28.58 o 
   0  16   5        6.06      -17.46     17.46 o 
   1  16   5       36.18       45.73     19.99 o 
   2  16   5        3.38       -5.91     16.10 o 
   3  16   5       12.25       17.48     18.87 o 
   4  16   5        8.16       20.41     19.51 o 
  -5  17   5      198.31      218.04     38.59 o 
  -4  17   5      279.46      264.13     68.13 o 
  -3  17   5      726.00      718.08     48.99 o 
  -2  17   5      461.28      436.68     37.78 o 
  -1  17   5        3.82        2.77     21.91 o 
   0  17   5      109.85      103.87     35.15 o 
   1  17   5      643.52      763.73    148.90 o 
   2  17   5      664.21      624.12     51.39 o 
   3  17   5      763.83      730.66     56.23 o 
  -2  18   5       67.80       45.79     19.87 o 
  -1  18   5       10.00       11.97     25.27 o 
   0  18   5        0.24       -5.63     21.62 o 
 -12   0   6      927.28      856.26     69.68 o 
 -11   0   6     1842.21     1938.24     91.29 o 
 -10   0   6     2287.00     2571.28    103.59 o 
  -9   0   6     3038.14     3089.13     87.02 o 
  -8   0   6      620.06      661.57     43.37 o 
  -7   0   6     3918.25     4013.44     98.02 o 
  -6   0   6    10442.94    10381.38    208.52 o 
  -5   0   6     6237.25     6392.51    139.23 o 
  -4   0   6     3755.06     3751.52     85.61 o 
  -3   0   6     7208.30     7071.31    164.01 o 
  -2   0   6     4253.84     4238.25     92.12 o 
  -1   0   6     8069.83     7842.13    141.94 o 
   0   0   6     1895.35     1882.42     51.66 o 
   1   0   6      198.77      210.97     19.26 o 
   2   0   6     3962.61     3888.26     79.27 o 
   3   0   6     9266.76     9519.29    187.79 o 
   4   0   6     2604.79     2573.84     49.35 o 
   5   0   6      139.49      132.31     26.07 o 
   6   0   6      431.86      406.80     39.89 o 
   7   0   6     2020.57     2150.13     94.79 o 
   8   0   6        4.51       -5.92     18.17 o 
   9   0   6        9.20      -13.03     19.75 o 
 -12   1   6        0.04      -12.96     13.02 o 
 -11   1   6       81.63       74.07     20.06 o 
 -10   1   6       37.68       37.64     16.61 o 
  -9   1   6      109.03       98.93     14.58 o 
  -8   1   6        4.57        7.35      9.34 o 
  -7   1   6       57.80       39.05     10.76 o 
  -6   1   6      110.70      122.57     13.57 o 
  -5   1   6      768.89      777.51     27.34 o 
  -4   1   6       51.55       48.56     10.26 o 
  -3   1   6     1375.93     1364.59     36.55 o 
  -2   1   6      280.94      298.77     17.51 o 
  -1   1   6     1678.35     1584.22     34.25 o 
   0   1   6      253.44      273.80     15.65 o 
   1   1   6      922.27      912.19     24.67 o 
   2   1   6      695.50      684.53     21.90 o 
   3   1   6      356.03      349.17     13.28 o 
   4   1   6      697.17      701.18     26.16 o 
   5   1   6      562.14      542.36     24.88 o 
   6   1   6      588.54      612.56     32.73 o 
   7   1   6      529.34      581.68     34.70 o 
   8   1   6       63.97       74.80     18.38 o 
   9   1   6       38.91       39.07     17.01 o 
 -12   2   6      176.15      167.67     22.93 o 
 -11   2   6      345.88      330.95     31.91 o 
 -10   2   6      609.01      587.65     35.61 o 
  -9   2   6      100.33       96.45     14.24 o 
  -8   2   6      175.38      170.56     16.99 o 
  -7   2   6      163.13      161.00     15.59 o 
  -6   2   6     5286.06     5239.57     89.11 o 
  -5   2   6     1237.26     1276.09     33.15 o 
  -4   2   6      972.54      952.71     30.76 o 
  -3   2   6      678.87      681.53     27.64 o 
  -2   2   6      574.16      623.85     28.26 o 
  -1   2   6     1163.42     1138.82     28.62 o 
   0   2   6        2.94       14.89      7.61 o 
   1   2   6      144.81      149.01     11.91 o 
   2   2   6     3370.75     3361.09     48.63 o 
   3   2   6     9027.09     8926.75    148.56 o 
   4   2   6     2566.39     2576.55     57.57 o 
   5   2   6       36.80       15.60     10.85 o 
   6   2   6     1343.93     1347.61     35.90 o 
   7   2   6     2962.83     2838.07    117.70 o 
   8   2   6      699.50      724.94     39.35 o 
   9   2   6      217.49      217.61     27.31 o 
 -12   3   6       69.40       74.74     18.20 o 
 -11   3   6        0.88        8.11     13.03 o 
 -10   3   6        7.81       14.61     11.24 o 
  -9   3   6        9.79       -0.22      9.80 o 
  -8   3   6      130.27      111.02     13.98 o 
  -7   3   6      293.50      264.45     19.45 o 
  -6   3   6       18.83       -0.24      8.12 o 
  -5   3   6      301.31      313.16     20.19 o 
  -4   3   6     1610.38     1646.34     56.40 o 
  -3   3   6      213.04      225.44     18.02 o 
  -2   3   6       48.27       45.36      9.91 o 
  -1   3   6      146.71      152.24     12.78 o 
   0   3   6      628.10      722.25     33.07 o 
   1   3   6        0.74        2.49      6.32 o 
   2   3   6       26.83       25.27      5.12 o 
   3   3   6       81.69      120.90     13.31 o 
   4   3   6       16.88       14.03      9.03 o 
   5   3   6      128.15      145.47     27.03 o 
   6   3   6      208.81      199.69     18.28 o 
   7   3   6        0.89       -5.24      7.77 o 
   8   3   6      132.34      151.66     36.34 o 
   9   3   6      118.39      102.29     34.76 o 
 -12   4   6      382.22      387.28     32.44 o 
 -11   4   6      463.93      436.92     33.12 o 
 -10   4   6     1971.69     2045.28     61.41 o 
  -9   4   6      360.15      402.08     26.36 o 
  -8   4   6       92.07       92.66     13.04 o 
  -7   4   6      949.41      935.38     32.30 o 
  -6   4   6     4974.66     4921.97     77.67 o 
  -5   4   6     1807.02     1859.79     60.73 o 
  -4   4   6      681.46      709.61     25.85 o 
  -3   4   6     1038.20     1131.78     56.30 o 
  -2   4   6     5566.90     5738.16     90.07 o 
  -1   4   6     2404.34     2457.55     45.25 o 
   0   4   6      172.57      207.83     13.97 o 
   1   4   6      390.56      383.47     16.56 o 
   2   4   6     3615.78     3777.37     87.00 o 
   3   4   6     5721.73     5625.96     93.48 o 
   4   4   6     1471.07     1433.85     40.61 o 
   5   4   6      323.62      355.88     26.35 o 
   6   4   6      672.04      691.19     40.82 o 
   7   4   6     1495.65     1468.42     69.12 o 
   8   4   6      875.02      894.87     39.93 o 
   9   4   6      124.56      202.22     43.45 o 
 -11   5   6      105.35       91.03     19.26 o 
 -10   5   6       57.88       43.20     14.48 o 
  -9   5   6       22.02       38.42     12.77 o 
  -8   5   6        0.01       -8.80      8.80 o 
  -7   5   6      102.40       95.39     12.83 o 
  -6   5   6      197.41      210.43     16.25 o 
  -5   5   6       17.23        9.65      8.40 o 
  -4   5   6      377.07      368.18     19.93 o 
  -3   5   6        0.53        2.00      7.90 o 
  -2   5   6      109.76      141.64     16.90 o 
  -1   5   6     1184.69     1131.76     38.00 o 
   0   5   6       54.99       62.26     11.74 o 
   1   5   6      206.20      196.04     17.01 o 
   2   5   6      115.91      113.00     21.87 o 
   3   5   6      458.73      430.25     30.78 o 
   4   5   6       39.16        4.67     13.63 o 
   5   5   6       15.88       18.42     15.63 o 
   6   5   6       48.84       30.32     33.37 o 
   7   5   6        4.96        9.58     19.16 o 
   8   5   6       53.63       64.75     27.84 o 
   9   5   6      356.67      392.98     60.82 o 
 -11   6   6     1225.66     1259.05     77.46 o 
 -10   6   6     2250.16     2197.32     85.11 o 
  -9   6   6      848.60      836.98     48.19 o 
  -8   6   6      204.49      196.92     19.37 o 
  -7   6   6     3482.38     3560.88     57.57 o 
  -6   6   6     3486.32     3570.20     70.43 o 
  -5   6   6     8785.35     8626.57    110.93 o 
  -4   6   6     1033.49      954.90     29.40 o 
  -3   6   6     1907.19     1786.55     50.80 o 
  -2   6   6     6410.96     6394.90    113.30 o 
  -1   6   6     1853.61     1851.07     58.58 o 
   0   6   6      569.20      531.98     29.24 o 
   1   6   6      466.83      459.23     43.12 o 
   2   6   6     5954.17     6035.98    126.02 o 
   3   6   6     3681.07     3587.24     88.79 o 
   4   6   6     1001.43     1012.49     55.30 o 
   5   6   6      474.10      491.52     63.19 o 
   6   6   6      280.34      230.77     62.21 o 
   7   6   6     1142.85     1271.52     59.25 o 
   8   6   6      724.44      735.65     47.13 o 
   9   6   6        5.61       -3.12     15.08 o 
 -11   7   6       76.47       72.16     18.07 o 
 -10   7   6       72.58       62.86     14.88 o 
  -9   7   6       50.86       33.10     13.32 o 
  -8   7   6        5.02       -8.74      8.74 o 
  -7   7   6       26.89       33.52      9.47 o 
  -6   7   6      254.64      268.48     18.43 o 
  -5   7   6       96.15      111.78     12.83 o 
  -4   7   6       40.48       50.49     16.59 o 
  -3   7   6      625.25      667.18     44.61 o 
  -2   7   6      252.13      287.76     24.07 o 
  -1   7   6       68.82       88.68     18.08 o 
   0   7   6      123.07      120.87     14.61 o 
   1   7   6      702.07      601.46     37.90 o 
   2   7   6      493.04      466.47     34.37 o 
   3   7   6      281.64      275.86     28.70 o 
   4   7   6      341.18      364.16     31.90 o 
   5   7   6      117.75      124.75     25.27 o 
   6   7   6       50.63       30.18     17.77 o 
   7   7   6       58.36       68.72     21.92 o 
   8   7   6        6.84       -7.67     15.91 o 
 -11   8   6      662.27      695.61     72.31 o 
 -10   8   6      380.13      373.23     31.79 o 
  -9   8   6      192.24      203.40     21.12 o 
  -8   8   6       63.81       54.23     12.35 o 
  -7   8   6      676.40      704.36     31.94 o 
  -6   8   6      308.18      280.54     21.18 o 
  -5   8   6     2157.67     2092.74     53.48 o 
  -4   8   6        7.33       -2.88      9.20 o 
  -3   8   6       72.23       74.05     15.36 o 
  -2   8   6     3241.60     3088.32     84.40 o 
  -1   8   6     1968.10     1961.52     90.53 o 
   0   8   6       92.95      110.05     14.22 o 
   1   8   6      109.33      109.10     20.28 o 
   2   8   6     2589.72     2543.46     75.76 o 
   3   8   6     3016.96     3033.10    107.37 o 
   4   8   6     1116.09     1177.46     67.65 o 
   5   8   6      480.63      446.08     43.63 o 
   6   8   6      751.12      798.73    111.97 o 
   7   8   6     1507.24     1446.13    138.04 o 
   8   8   6     1864.91     1907.89     96.57 o 
 -10   9   6        0.42       16.85     12.56 o 
  -9   9   6       36.92       20.87     12.65 o 
  -8   9   6      154.60      169.27     21.90 o 
  -7   9   6      349.51      343.52     28.40 o 
  -6   9   6        9.20        5.90     12.66 o 
  -5   9   6      335.96      365.04     26.26 o 
  -4   9   6       68.29       67.46     13.92 o 
  -3   9   6        0.31        7.64     12.87 o 
  -2   9   6       81.44       73.41     18.15 o 
  -1   9   6      284.68      302.07     30.62 o 
   0   9   6      624.89      574.15     26.08 o 
   1   9   6       11.08       -1.24     12.12 o 
   2   9   6      296.18      303.43     32.42 o 
   3   9   6      113.57      100.35     20.97 o 
   4   9   6      554.25      536.11     42.69 o 
   5   9   6       28.40       13.25     17.92 o 
   6   9   6       14.63        5.01     17.46 o 
   7   9   6      142.74      136.88     29.60 o 
   8   9   6      267.00      316.88     40.21 o 
 -10  10   6     1361.47     1360.59     79.42 o 
  -9  10   6      449.60      433.41     32.98 o 
  -8  10   6     1736.70     1677.42     60.87 o 
  -7  10   6      667.53      716.96     38.44 o 
  -6  10   6     3111.98     3080.31     81.06 o 
  -5  10   6     2955.38     3036.32     67.38 o 
  -4  10   6     1682.72     1734.11     48.43 o 
  -3  10   6      697.14      788.80     45.75 o 
  -2  10   6     3439.01     3468.87     93.79 o 
  -1  10   6     3552.06     3486.30     94.22 o 
   0  10   6      536.37      524.24     24.35 o 
   1  10   6      853.76      899.83     49.70 o 
   2  10   6     1680.78     1593.01     61.90 o 
   3  10   6     2909.61     2841.59     86.54 o 
   4  10   6      692.55      723.18     47.56 o 
   5  10   6       92.60      115.03     30.81 o 
   6  10   6      478.34      414.91     58.06 o 
   7  10   6     1059.25     1010.74    102.89 o 
  -9  11   6       88.07       90.64     21.26 o 
  -8  11   6      155.31      144.95     24.34 o 
  -7  11   6      341.73      341.85     32.63 o 
  -6  11   6       25.92       34.31     15.68 o 
  -5  11   6       57.28       64.51     17.44 o 
  -4  11   6      125.58      132.59     23.90 o 
  -3  11   6        7.81       -4.97     16.72 o 
  -2  11   6      275.74      282.33     31.11 o 
  -1  11   6        1.28      -12.05     12.05 o 
   0  11   6       36.23       29.44     16.60 o 
   1  11   6      102.14      143.56     24.78 o 
   2  11   6      597.28      630.96     48.64 o 
   3  11   6      256.19      255.17     31.54 o 
   4  11   6       62.23       41.45     18.45 o 
   5  11   6       80.62       62.36     21.06 o 
   6  11   6      295.17      320.75     58.26 o 
   7  11   6        7.60      -18.29     31.20 o 
  -9  12   6      161.54      170.61     26.15 o 
  -8  12   6      686.02      766.28     46.64 o 
  -7  12   6      111.88      116.88     25.08 o 
  -6  12   6     1363.21     1396.96     81.98 o 
  -5  12   6      434.54      445.46     44.32 o 
  -4  12   6      130.38      178.09     38.16 o 
  -3  12   6      360.84      401.11     52.05 o 
  -2  12   6     1399.81     1356.96    104.98 o 
  -1  12   6     1789.80     1839.85     86.89 o 
   0  12   6      266.60      318.70     35.03 o 
   1  12   6      346.21      327.38     83.31 o 
   2  12   6      890.26      895.70     71.20 o 
   3  12   6     1920.35     2110.28     77.45 o 
   4  12   6      842.11      866.54     61.34 o 
   5  12   6      217.17      173.06     29.00 o 
   6  12   6      493.17      499.09     54.53 o 
  -8  13   6        1.25      -15.61     15.61 o 
  -7  13   6      132.28      149.24     27.12 o 
  -6  13   6       13.64       16.01     17.80 o 
  -5  13   6      121.37      111.56     24.62 o 
  -4  13   6       40.60       25.48     26.86 o 
  -3  13   6       70.71       62.26     25.08 o 
  -2  13   6       10.10      -12.33     12.33 o 
  -1  13   6       28.22       47.23     19.11 o 
   0  13   6      288.73      307.93     34.56 o 
   1  13   6      100.77      118.37     24.87 o 
   2  13   6      215.07      285.69     34.67 o 
   3  13   6      100.55      105.90     24.89 o 
   4  13   6      229.32      350.07     40.00 o 
   5  13   6       72.36       81.49     23.94 o 
   6  13   6       94.22       72.73     59.24 o 
  -7  14   6      657.72      670.08     62.52 o 
  -6  14   6     1524.24     1631.65     86.47 o 
  -5  14   6      645.57      681.63     50.06 o 
  -4  14   6      222.48      225.16     51.49 o 
  -3  14   6     1059.02     1135.37     57.51 o 
  -2  14   6     1625.06     1639.34     68.52 o 
  -1  14   6     1767.76     1795.37     92.18 o 
   0  14   6      716.92      681.92     81.14 o 
   1  14   6      690.65      695.36     50.73 o 
   2  14   6      850.74      853.32     73.13 o 
   3  14   6     1003.89     1013.08     61.28 o 
   4  14   6      514.88      470.31     45.94 o 
   5  14   6      146.82      181.05     32.43 o 
  -6  15   6        1.86       12.91     22.09 o 
  -5  15   6        0.90        0.77     15.42 o 
  -4  15   6       91.72       96.17     23.24 o 
  -3  15   6       47.90       38.78     18.60 o 
  -2  15   6       11.74        3.80     31.40 o 
  -1  15   6       16.64       35.88     19.57 o 
   0  15   6      342.40      369.92     39.76 o 
   1  15   6        1.44       -7.30     16.29 o 
   2  15   6      103.86       98.61     25.88 o 
   3  15   6       32.98       42.93     22.82 o 
   4  15   6      126.96      164.54     44.63 o 
  -5  16   6      623.85      642.99     80.18 o 
  -4  16   6      392.51      420.82     41.38 o 
  -3  16   6      957.96     1107.48     58.98 o 
  -2  16   6     1458.71     1316.38    125.20 o 
  -1  16   6     1114.21     1337.52     89.79 o 
   0  16   6      687.36      648.43     67.16 o 
   1  16   6      344.75      297.80     37.95 o 
   2  16   6      794.87      837.43     86.33 o 
  -1  17   6       31.48       27.19     25.55 o 
 -11   1   7      209.77      224.13     28.90 o 
 -10   1   7     1214.31     1278.59     56.72 o 
  -9   1   7     1798.44     1854.72     49.01 o 
  -8   1   7     1827.20     1798.95     46.62 o 
  -7   1   7     1119.42     1211.39     42.50 o 
  -6   1   7     1274.65     1301.15     37.72 o 
  -5   1   7     1928.65     1938.26     58.55 o 
  -4   1   7     1468.02     1527.77     42.89 o 
  -3   1   7     3843.42     3798.98     65.50 o 
  -2   1   7       50.29       62.13     11.03 o 
  -1   1   7     3703.64     3554.06     59.84 o 
   0   1   7     4566.27     4426.93     67.76 o 
   1   1   7      285.23      303.49     20.02 o 
   2   1   7      241.71      231.30     17.08 o 
   3   1   7     1109.01     1125.88     29.81 o 
   4   1   7     2041.72     2009.58     50.56 o 
   5   1   7      384.52      401.33     30.70 o 
   6   1   7      114.72      169.64     23.62 o 
   7   1   7      319.49      362.05     32.00 o 
   8   1   7     1084.51     1131.11     52.92 o 
 -11   2   7        5.22       -4.26     15.23 o 
 -10   2   7       25.81        2.57     12.76 o 
  -9   2   7      129.20      134.75     17.43 o 
  -8   2   7      281.11      269.43     21.87 o 
  -7   2   7       44.30       27.81     11.20 o 
  -6   2   7      343.84      350.07     22.16 o 
  -5   2   7      274.52      296.00     22.22 o 
  -4   2   7       86.45      115.82     19.96 o 
  -3   2   7      248.83      251.00     20.53 o 
  -2   2   7      467.91      379.59     22.64 o 
  -1   2   7      119.25      119.84     14.89 o 
   0   2   7     1115.93     1039.05     31.08 o 
   1   2   7      307.57      274.88     17.53 o 
   2   2   7       15.19       10.55      7.98 o 
   3   2   7      622.37      582.20     28.96 o 
   4   2   7        6.90        2.76      9.27 o 
   5   2   7        0.01        2.37      8.94 o 
   6   2   7       43.19       35.53     15.07 o 
   7   2   7      268.43      223.13     26.36 o 
   8   2   7       27.60       36.31     17.65 o 
 -11   3   7        5.62       -8.93     14.61 o 
 -10   3   7      131.69      141.46     20.99 o 
  -9   3   7     1436.61     1480.31     50.13 o 
  -8   3   7      805.62      837.34     34.59 o 
  -7   3   7      199.33      220.45     19.20 o 
  -6   3   7      603.58      612.35     30.52 o 
  -5   3   7      980.18     1022.66     33.66 o 
  -4   3   7     2903.90     3070.47     64.83 o 
  -3   3   7      380.10      440.09     25.78 o 
  -2   3   7     1472.71     1444.92     36.26 o 
  -1   3   7     2953.36     2849.05     52.30 o 
   0   3   7     6978.98     6620.52     99.16 o 
   1   3   7     1161.29     1184.34     51.44 o 
   2   3   7     1499.31     1385.68     44.99 o 
   3   3   7     3679.00     3556.35     78.49 o 
   4   3   7     3634.10     3440.04     75.69 o 
   5   3   7     1927.09     1734.72     48.13 o 
   6   3   7      767.67      773.69     30.10 o 
   7   3   7     1284.17     1308.12     53.43 o 
   8   3   7     2522.05     2705.84    132.31 o 
 -11   4   7      173.35      241.58     29.82 o 
 -10   4   7       37.06       21.48     14.31 o 
  -9   4   7        3.61        0.71     13.24 o 
  -8   4   7      244.11      236.61     20.75 o 
  -7   4   7      247.24      219.28     21.02 o 
  -6   4   7      546.43      474.82     25.66 o 
  -5   4   7      116.31      106.68     13.99 o 
  -4   4   7     2621.64     2600.55     59.15 o 
  -3   4   7      470.53      551.45     33.58 o 
  -2   4   7       25.51       25.34      9.18 o 
  -1   4   7     1150.29     1097.48     33.94 o 
   0   4   7      215.99      194.38     28.25 o 
   1   4   7      646.98      629.29     23.58 o 
   2   4   7      630.79      620.33     32.07 o 
   3   4   7       68.30       62.17     13.87 o 
   4   4   7       76.60       80.80     14.31 o 
   5   4   7      284.98      332.78     23.02 o 
   6   4   7       24.05       30.23     11.44 o 
   7   4   7      322.48      373.03     35.35 o 
   8   4   7       10.66       -6.71     23.70 o 
 -11   5   7      337.47      395.65     37.14 o 
 -10   5   7      499.82      605.93     37.41 o 
  -9   5   7     2307.68     2354.41     63.04 o 
  -8   5   7     2008.80     2084.36     62.64 o 
  -7   5   7      441.99      421.13     23.76 o 
  -6   5   7      874.09      900.86     33.53 o 
  -5   5   7     2604.36     2457.36     73.77 o 
  -4   5   7     2449.38     2411.76     81.58 o 
  -3   5   7        2.67       19.86     10.31 o 
  -2   5   7      893.14      840.30     37.07 o 
  -1   5   7     1278.03     1182.04     35.87 o 
   0   5   7     1304.24     1256.59     41.96 o 
   1   5   7      231.45      224.11     15.42 o 
   2   5   7        4.81        0.59      8.99 o 
   3   5   7      676.85      685.67     32.58 o 
   4   5   7      701.53      644.52     43.76 o 
   5   5   7      269.80      313.16     23.11 o 
   6   5   7        1.18      -11.66     12.65 o 
   7   5   7      229.58      208.99     27.80 o 
   8   5   7      762.07      809.26     79.78 o 
 -10   6   7      219.21      213.84     22.51 o 
  -9   6   7      474.12      467.22     30.01 o 
  -8   6   7       48.51       47.43     13.40 o 
  -7   6   7      125.80      119.94     18.35 o 
  -6   6   7      516.43      552.63     31.79 o 
  -5   6   7      387.64      429.86     28.07 o 
  -4   6   7      299.13      263.72     22.43 o 
  -3   6   7       45.12       36.56     12.62 o 
  -2   6   7      559.44      583.07     32.52 o 
  -1   6   7       36.02       26.90     10.03 o 
   0   6   7      446.58      400.95     24.34 o 
   1   6   7       59.59      101.96     22.17 o 
   2   6   7       17.22       19.51     14.31 o 
   3   6   7        5.15       16.73     16.36 o 
   4   6   7        0.12        4.39     10.13 o 
   5   6   7      433.14      481.50     42.27 o 
   6   6   7        2.55        5.49     14.78 o 
   7   6   7        0.39       -7.03     14.45 o 
   8   6   7       12.91       19.60     31.99 o 
 -10   7   7      256.88      264.64     25.23 o 
  -9   7   7     1572.33     1589.09     47.76 o 
  -8   7   7     1740.57     1717.30     55.98 o 
  -7   7   7      540.38      525.80     52.30 o 
  -6   7   7      298.14      321.18     26.18 o 
  -5   7   7     3199.14     3097.27    110.79 o 
  -4   7   7     1960.95     2028.01     81.67 o 
  -3   7   7      493.71      577.74     35.63 o 
  -2   7   7     1815.69     1789.04     64.16 o 
  -1   7   7     3909.29     3972.59     82.98 o 
   0   7   7     1933.63     2012.35     74.11 o 
   1   7   7     3500.07     3591.15     94.95 o 
   2   7   7      500.56      520.48     38.51 o 
   3   7   7     2428.78     2433.11    118.09 o 
   4   7   7     2819.00     2774.96     98.30 o 
   5   7   7     1289.22     1264.38     63.39 o 
   6   7   7      125.67       87.37     24.06 o 
   7   7   7      797.77      791.71     53.08 o 
 -10   8   7       49.15       42.28     16.68 o 
  -9   8   7       13.55       26.06     13.81 o 
  -8   8   7       10.85        9.55     13.36 o 
  -7   8   7      214.03      227.23     24.05 o 
  -6   8   7      186.75      175.38     21.01 o 
  -5   8   7      241.56      272.05     24.04 o 
  -4   8   7      528.12      507.72     46.52 o 
  -3   8   7      189.15      206.83     27.91 o 
  -2   8   7      110.63       78.74     19.91 o 
  -1   8   7      724.26      709.41     49.37 o 
   0   8   7       76.02       73.01     12.88 o 
   1   8   7       99.42      119.16     22.50 o 
   2   8   7      131.50      133.17     23.25 o 
   3   8   7        0.09        0.06     13.86 o 
   4   8   7      126.24      131.06     27.89 o 
   5   8   7      101.78      179.19     43.05 o 
   6   8   7       69.75       31.74     20.38 o 
   7   8   7       55.32       46.75     26.66 o 
  -9   9   7      728.27      738.21     43.28 o 
  -8   9   7      901.99      934.02     45.84 o 
  -7   9   7      592.87      551.22     35.84 o 
  -6   9   7      385.13      367.34     28.24 o 
  -5   9   7     1995.57     2097.21     56.52 o 
  -4   9   7     1849.17     1766.98     66.53 o 
  -3   9   7      196.45      196.49     27.74 o 
  -2   9   7     1092.31     1085.03     55.13 o 
  -1   9   7     1035.57      989.75     40.59 o 
   0   9   7     1237.20     1163.66     56.77 o 
   1   9   7     1641.78     1686.19     64.48 o 
   2   9   7      170.80      184.25     27.39 o 
   3   9   7      638.22      658.15     45.86 o 
   4   9   7     2368.75     2387.89    243.49 o 
   5   9   7      820.68      769.07     58.60 o 
   6   9   7      108.64       97.93     26.19 o 
  -9  10   7        0.80       13.44     17.88 o 
  -8  10   7       11.04        9.65     13.64 o 
  -7  10   7       30.12       30.26     14.76 o 
  -6  10   7       40.72       31.72     14.44 o 
  -5  10   7       54.13       34.37     18.12 o 
  -4  10   7      171.81      227.10     37.42 o 
  -3  10   7      566.46      533.92     42.71 o 
  -2  10   7       29.83       18.31     15.95 o 
  -1  10   7      506.10      459.45     46.10 o 
   0  10   7      129.65      130.41     24.92 o 
   1  10   7        3.13       -4.89     14.32 o 
   2  10   7        7.71       14.01     15.87 o 
   3  10   7       35.19       18.02     22.03 o 
   4  10   7      132.83      143.01     35.94 o 
   5  10   7       73.47       28.22     20.97 o 
   6  10   7        4.54       -9.52     17.97 o 
  -8  11   7     1265.00     1301.12     77.42 o 
  -7  11   7      391.15      396.39     32.38 o 
  -6  11   7      321.40      383.51     40.54 o 
  -5  11   7      804.87      892.99     71.31 o 
  -4  11   7      818.76      810.11     50.82 o 
  -3  11   7      288.55      391.53     37.72 o 
  -2  11   7      424.26      455.48     56.06 o 
  -1  11   7      514.27      511.30     31.01 o 
   0  11   7     1056.16     1168.49     60.51 o 
   1  11   7      385.07      382.38     39.07 o 
   2  11   7      424.97      449.29     41.50 o 
   3  11   7       94.31      134.34     32.57 o 
   4  11   7     1754.13     1821.59     87.34 o 
   5  11   7      142.44      157.84     33.91 o 
  -7  12   7      170.31      252.03     50.52 o 
  -6  12   7       31.72       18.37     19.04 o 
  -5  12   7       35.03       48.05     25.91 o 
  -4  12   7        3.59       20.43     17.48 o 
  -3  12   7       75.26       74.79     21.90 o 
  -2  12   7      140.75      146.61     26.81 o 
  -1  12   7     1301.90     1263.08     43.90 o 
   0  12   7       93.54       75.27     25.83 o 
   1  12   7      240.71      251.83     32.90 o 
   2  12   7       35.49       34.26     19.80 o 
   3  12   7       47.37        8.02     26.69 o 
   4  12   7       50.00       37.84     24.76 o 
   5  12   7      204.96      207.26     39.79 o 
  -7  13   7      364.43      175.75     53.32 o 
  -6  13   7      618.56      578.07     86.82 o 
  -5  13   7     1738.34     1778.31    188.79 o 
  -4  13   7     1022.60     1086.54    137.44 o 
  -3  13   7     1465.76     1547.36    141.02 o 
  -2  13   7      494.67      537.90     85.82 o 
  -1  13   7     2156.71     2088.37     55.67 o 
   0  13   7     1775.23     1867.12    113.35 o 
   1  13   7     1055.78      965.95     59.08 o 
   2  13   7     1272.31     1140.60     77.33 o 
   3  13   7     1104.35     1125.19     64.64 o 
   4  13   7     2058.38     2117.43     83.12 o 
  -5  14   7       79.86       76.90     30.81 o 
  -4  14   7      277.17      238.17     43.03 o 
  -3  14   7      819.54      782.35     71.08 o 
  -2  14   7      143.02      165.76     29.59 o 
  -1  14   7       14.85       10.24     18.00 o 
   0  14   7       40.52       42.93     21.08 o 
   1  14   7      496.30      473.67     46.07 o 
   2  14   7       19.42       26.43     19.92 o 
   3  14   7        5.68      -10.84     17.01 o 
  -4  15   7      564.35      508.70     83.73 o 
  -3  15   7      507.14      392.56     54.81 o 
  -2  15   7      118.92      141.31     37.26 o 
  -1  15   7      682.24      772.20     69.24 o 
   0  15   7      414.09      418.37     44.36 o 
   1  15   7      107.10      114.15     28.40 o 
 -10   0   8      273.19      371.98     50.92 o 
  -9   0   8      143.97      173.83     36.02 o 
  -8   0   8     1369.95     1488.00     72.84 o 
  -7   0   8     2027.96     2094.58     72.98 o 
  -6   0   8      359.88      348.74     43.43 o 
  -5   0   8       25.56       43.73     21.07 o 
  -4   0   8      317.90      269.38     37.89 o 
  -3   0   8      696.09      645.09     41.83 o 
  -2   0   8       58.54       53.34     16.75 o 
  -1   0   8       67.51       64.57     25.28 o 
   0   0   8      759.20      732.65     54.90 o 
   1   0   8     1683.64     1582.00     61.57 o 
   2   0   8      846.82      844.68     43.29 o 
   3   0   8      207.49      182.23     21.33 o 
   4   0   8       60.29       65.17     25.28 o 
   5   0   8      931.65      881.54     68.33 o 
   6   0   8      420.32      428.92     51.74 o 
   7   0   8      120.77       90.44     31.60 o 
 -10   1   8      146.84      165.19     23.33 o 
  -9   1   8      279.70      296.67     24.68 o 
  -8   1   8       14.07       31.32     12.92 o 
  -7   1   8      123.96      109.98     17.82 o 
  -6   1   8       42.12       12.76     13.34 o 
  -5   1   8        1.55      -10.07     10.07 o 
  -4   1   8       86.51       92.87     14.60 o 
  -3   1   8       41.37       39.11     11.42 o 
  -2   1   8       91.27       85.44     16.85 o 
  -1   1   8       43.35       43.73     12.37 o 
   0   1   8        3.40        8.00      9.85 o 
   1   1   8        0.07        0.47      8.75 o 
   2   1   8      244.50      230.33     18.36 o 
   3   1   8        5.54        5.12     10.26 o 
   4   1   8      102.60      116.14     14.96 o 
   5   1   8       78.49       64.09     18.49 o 
   6   1   8      208.88      170.74     26.21 o 
   7   1   8       97.05       54.63     20.34 o 
 -10   2   8      436.91      506.30     36.14 o 
  -9   2   8      320.86      313.62     25.46 o 
  -8   2   8     2435.60     2650.47     60.50 o 
  -7   2   8     4098.87     4356.29    134.49 o 
  -6   2   8      927.24      990.57     41.69 o 
  -5   2   8      408.80      399.06     39.16 o 
  -4   2   8     1888.34     1797.28     53.62 o 
  -3   2   8     3570.86     3530.95     66.00 o 
  -2   2   8     2585.58     2608.37     91.20 o 
  -1   2   8     1562.61     1422.44     40.31 o 
   0   2   8     4171.59     4091.37     80.80 o 
   1   2   8     2970.77     3004.38     63.56 o 
   2   2   8     1971.80     1875.68     44.49 o 
   3   2   8      598.91      592.88     31.78 o 
   4   2   8      358.53      383.51     25.74 o 
   5   2   8     1776.22     1784.78     46.96 o 
   6   2   8     1295.18     1291.62     69.51 o 
   7   2   8      305.49      272.12     46.60 o 
 -10   3   8        0.09       36.09     16.49 o 
  -9   3   8       17.38       32.40     15.40 o 
  -8   3   8      287.37      311.62     28.29 o 
  -7   3   8        4.18        4.03     11.95 o 
  -6   3   8       24.75       30.99     13.32 o 
  -5   3   8        1.13        2.89     11.04 o 
  -4   3   8       34.22       30.25     12.71 o 
  -3   3   8       51.46       34.41     12.14 o 
  -2   3   8        0.07        5.29      9.36 o 
  -1   3   8      127.08      119.91     15.49 o 
   0   3   8      120.66      106.22     13.79 o 
   1   3   8      126.41      125.70     16.30 o 
   2   3   8      135.34       96.56     16.93 o 
   3   3   8      222.67      215.13     22.41 o 
   4   3   8      193.66      238.30     25.82 o 
   5   3   8      129.97      166.71     38.36 o 
   6   3   8       32.60       24.53     16.20 o 
   7   3   8       39.80       25.49     17.60 o 
 -10   4   8      139.97      162.87     23.64 o 
  -9   4   8      117.26      102.76     21.66 o 
  -8   4   8     1560.18     1549.25     68.56 o 
  -7   4   8     2136.22     2140.84     59.77 o 
  -6   4   8      198.90      191.94     36.18 o 
  -5   4   8       64.64       54.31     14.66 o 
  -4   4   8      759.16      741.10     35.38 o 
  -3   4   8     1378.97     1326.37     42.62 o 
  -2   4   8      383.83      342.18     24.19 o 
  -1   4   8      160.33      130.58     15.97 o 
   0   4   8     2054.73     1955.68     46.65 o 
   1   4   8     2476.58     2555.93     55.92 o 
   2   4   8     1246.69     1211.20     52.07 o 
   3   4   8      227.34      215.46     23.00 o 
   4   4   8      643.89      661.73     34.05 o 
   5   4   8      536.09      643.89     33.08 o 
   6   4   8      937.87      959.84     37.11 o 
  -9   5   8       12.00       17.97     16.33 o 
  -8   5   8       36.84        4.65     13.21 o 
  -7   5   8      202.97      202.97     22.92 o 
  -6   5   8       28.63       13.47     12.10 o 
  -5   5   8        9.75        9.66     11.62 o 
  -4   5   8        0.44        4.10     13.00 o 
  -3   5   8       15.06       26.29     13.91 o 
  -2   5   8       87.43       93.80     15.16 o 
  -1   5   8       45.65       36.88     11.25 o 
   0   5   8        3.04        3.20      9.00 o 
   1   5   8       10.76       12.57     12.12 o 
   2   5   8      321.80      338.10     28.10 o 
   3   5   8       15.57       41.44     14.06 o 
   4   5   8      120.69      126.05     18.79 o 
   5   5   8       43.20       45.64     14.75 o 
   6   5   8        6.66        3.06     15.22 o 
  -9   6   8      357.53      434.99     38.99 o 
  -8   6   8     1594.44     1652.92     65.05 o 
  -7   6   8     1411.84     1437.14     51.69 o 
  -6   6   8      381.26      447.56     31.47 o 
  -5   6   8       16.59       19.36     12.66 o 
  -4   6   8      603.65      633.69     37.95 o 
  -3   6   8     1690.63     1653.78     57.06 o 
  -2   6   8      535.05      510.23     28.74 o 
  -1   6   8      557.88      540.03     27.72 o 
   0   6   8      554.00      588.76     26.08 o 
   1   6   8     2529.43     2400.65     77.28 o 
   2   6   8      160.25      172.70     22.00 o 
   3   6   8       62.86       66.20     16.31 o 
   4   6   8      606.48      678.88     36.49 o 
   5   6   8      581.37      564.04     32.92 o 
   6   6   8      621.38      620.51     46.68 o 
  -9   7   8      222.61      237.84     30.23 o 
  -8   7   8        0.02       -1.86     14.39 o 
  -7   7   8       47.51       39.53     15.16 o 
  -6   7   8        9.91        3.79     12.25 o 
  -5   7   8      212.19      195.32     24.59 o 
  -4   7   8      277.08      262.62     33.69 o 
  -3   7   8       46.45       48.33     15.41 o 
  -2   7   8       45.06       33.36     12.62 o 
  -1   7   8        5.60        0.46      9.91 o 
   0   7   8       20.68       13.53      9.55 o 
   1   7   8      145.31      149.96     19.96 o 
   2   7   8      450.74      458.15     33.31 o 
   3   7   8       25.25       13.43     12.40 o 
   4   7   8       42.51       33.68     24.23 o 
   5   7   8       98.81       93.73     24.98 o 
   6   7   8       52.25       92.82     24.81 o 
  -8   8   8     1783.99     1896.82     69.14 o 
  -7   8   8     2146.81     2334.91     74.47 o 
  -6   8   8     1529.41     1511.50     58.74 o 
  -5   8   8     1097.66     1110.83     56.66 o 
  -4   8   8     1737.79     1738.91     58.50 o 
  -3   8   8     3148.44     3143.38     85.28 o 
  -2   8   8     2239.73     2369.88     57.79 o 
  -1   8   8     1154.76     1123.45     51.56 o 
   0   8   8     1417.93     1556.25     64.74 o 
   1   8   8     4271.69     4029.60    109.09 o 
   2   8   8     1565.70     1556.52    136.26 o 
   3   8   8      421.79      452.01     47.72 o 
   4   8   8      828.80      832.83     40.84 o 
   5   8   8     1243.25     1181.76     69.26 o 
  -8   9   8       47.59       59.03     20.15 o 
  -7   9   8      303.67      281.09     31.94 o 
  -6   9   8      227.62      260.78     29.07 o 
  -5   9   8      117.49      129.21     21.83 o 
  -4   9   8      178.75      173.87     24.36 o 
  -3   9   8        2.62        5.47     13.55 o 
  -2   9   8        0.10        6.96     12.48 o 
  -1   9   8      108.69      120.46     18.18 o 
   0   9   8      150.20      162.94     27.24 o 
   1   9   8        1.60        1.98     15.33 o 
   2   9   8       61.38       26.84     20.62 o 
   3   9   8      118.67      125.76     29.63 o 
   4   9   8      876.05      831.71     62.97 o 
   5   9   8      185.83      196.22     35.55 o 
  -7  10   8      263.83      273.78     37.26 o 
  -6  10   8      101.24      134.41     27.17 o 
  -5  10   8        2.89       -8.19     12.99 o 
  -4  10   8       36.00       32.99     15.48 o 
  -3  10   8      416.94      413.27     40.81 o 
  -2  10   8      531.00      450.74     32.26 o 
  -1  10   8       23.09       23.47     12.72 o 
   0  10   8      117.90       84.15     23.03 o 
   1  10   8      467.49      509.79     44.74 o 
   2  10   8      721.95      751.50     52.24 o 
   3  10   8        2.23       11.87     21.30 o 
   4  10   8      380.31      420.32     49.65 o 
  -6  11   8       44.11       41.50     20.97 o 
  -5  11   8      205.57      165.13     29.80 o 
  -4  11   8       64.04       51.36     22.07 o 
  -3  11   8        1.86      -10.93     15.87 o 
  -2  11   8      197.30      182.30     22.71 o 
  -1  11   8        0.81        4.47     10.32 o 
   0  11   8        5.85      -13.12     14.85 o 
   1  11   8      281.05      318.32     37.55 o 
   2  11   8      249.64      301.03     45.45 o 
   3  11   8      316.27      268.22     42.43 o 
  -5  12   8      562.14      482.33     63.14 o 
  -4  12   8     1272.15     1349.98    102.39 o 
  -3  12   8     1642.29     1573.92     72.57 o 
  -2  12   8     1236.24     1319.53     49.95 o 
  -1  12   8      787.40      894.50    105.02 o 
   0  12   8      770.06      710.32     95.00 o 
   1  12   8     1176.11     1251.39    125.71 o 
   2  12   8     1554.38     1450.66     92.90 o 
  -4  13   8       69.15       69.89     31.32 o 
  -3  13   8       22.01       12.23     33.42 o 
  -2  13   8      148.96      160.21     21.95 o 
  -1  13   8        8.48       -5.60     17.50 o 
   0  13   8        0.47        9.85     18.96 o 
   1  13   8       42.59       28.77     20.63 o 
  -9   1   9       16.02        7.75     23.54 o 
  -8   1   9        2.37      -10.82     14.55 o 
  -7   1   9     1248.91     1283.37     51.22 o 
  -6   1   9      783.78      823.42     41.61 o 
  -5   1   9      786.32      874.45     37.67 o 
  -4   1   9      330.11      326.87     24.57 o 
  -3   1   9     1508.71     1482.25     51.46 o 
  -2   1   9     2437.01     2467.40     65.56 o 
  -1   1   9     1960.94     1852.91     54.15 o 
   0   1   9        2.11       -2.20      9.93 o 
   1   1   9      147.44      165.36     18.33 o 
   2   1   9     1384.57     1396.67     44.35 o 
   3   1   9     1523.11     1487.79     70.75 o 
   4   1   9      520.73      497.11     68.52 o 
   5   1   9      471.57      524.83     43.14 o 
  -8   2   9      105.72      143.47     22.66 o 
  -7   2   9        3.73       29.04     15.35 o 
  -6   2   9       30.81       45.15     16.21 o 
  -5   2   9        6.27        5.72     10.77 o 
  -4   2   9       43.92       34.32     13.57 o 
  -3   2   9        0.08        5.90     11.08 o 
  -2   2   9       29.10       16.52     12.45 o 
  -1   2   9       50.19       34.22     13.11 o 
   0   2   9       32.21       34.08     12.47 o 
   1   2   9       91.72       82.11     14.15 o 
   2   2   9        7.26       13.50      8.78 o 
   3   2   9       32.79       36.67     14.72 o 
   4   2   9       71.31       74.35     31.91 o 
   5   2   9        7.15        6.40     23.89 o 
  -8   3   9      177.72      157.74     22.69 o 
  -7   3   9     1247.26     1372.55     64.65 o 
  -6   3   9     2606.13     2687.36     87.45 o 
  -5   3   9      600.19      596.49     35.63 o 
  -4   3   9      612.89      606.32     34.86 o 
  -3   3   9     1532.27     1539.04     48.22 o 
  -2   3   9     3159.30     3257.98     74.33 o 
  -1   3   9      852.45      800.09     37.44 o 
   0   3   9       37.61       30.64     12.53 o 
   1   3   9      105.24      125.00     18.98 o 
   2   3   9     1275.91     1238.84     48.97 o 
   3   3   9      852.34      828.74     40.62 o 
   4   3   9      367.06      391.86     28.79 o 
   5   3   9      209.00      302.22     70.50 o 
  -8   4   9       10.90       15.98     14.96 o 
  -7   4   9       80.59       28.69     15.48 o 
  -6   4   9       46.22       44.52     16.15 o 
  -5   4   9        6.09       14.85     13.69 o 
  -4   4   9      157.10      175.38     21.18 o 
  -3   4   9      401.70      334.93     26.64 o 
  -2   4   9       49.43       48.82     14.44 o 
  -1   4   9      110.45      104.20     16.85 o 
   0   4   9      185.66      231.31     21.40 o 
   1   4   9       95.26       87.49     12.87 o 
   2   4   9      248.26      236.18     28.58 o 
   3   4   9       17.22       19.53     13.18 o 
   4   4   9       57.43       76.08     17.30 o 
  -8   5   9       76.68       55.97     20.68 o 
  -7   5   9      303.99      332.18     30.65 o 
  -6   5   9     1436.95     1446.44     54.99 o 
  -5   5   9       11.80       33.72     16.05 o 
  -4   5   9      111.58      105.99     17.58 o 
  -3   5   9      992.59      866.04     38.70 o 
  -2   5   9     3211.47     3205.73     76.91 o 
  -1   5   9      596.87      586.12     30.46 o 
   0   5   9      123.61      135.73     17.17 o 
   1   5   9      466.87      472.05     35.59 o 
   2   5   9     1219.48     1155.14     50.14 o 
   3   5   9     1581.81     1558.03     55.48 o 
   4   5   9      721.51      783.76     76.37 o 
  -7   6   9       24.13       33.47     16.11 o 
  -6   6   9      106.62       97.17     21.68 o 
  -5   6   9      464.28      528.02     39.26 o 
  -4   6   9       17.41       25.06     13.52 o 
  -3   6   9       16.29       24.57     12.69 o 
  -2   6   9      413.37      411.58     28.49 o 
  -1   6   9      526.80      555.64     34.74 o 
   0   6   9      173.74      190.03     18.07 o 
   1   6   9      251.94      277.44     43.61 o 
   2   6   9      314.10      265.34     31.82 o 
   3   6   9      470.13      456.57     46.92 o 
   4   6   9       33.68       47.05     16.17 o 
  -7   7   9     1613.73     1720.79     65.90 o 
  -6   7   9     2627.20     2730.90     93.95 o 
  -5   7   9     1107.58     1098.25     70.86 o 
  -4   7   9      202.86      244.14     28.46 o 
  -3   7   9     1549.99     1648.98     51.37 o 
  -2   7   9     2325.66     2385.01     59.68 o 
  -1   7   9      613.75      710.41     32.14 o 
   0   7   9      101.64      100.48     31.15 o 
   1   7   9      312.24      317.35     38.96 o 
   2   7   9      753.36      737.99     64.37 o 
   3   7   9      996.11     1052.33     48.85 o 
  -6   8   9        3.34        3.86     15.69 o 
  -5   8   9       18.59       18.44     15.56 o 
  -4   8   9      179.98      178.27     30.71 o 
  -3   8   9      338.93      364.70     28.31 o 
  -2   8   9        2.28        9.17     11.57 o 
  -1   8   9        1.44        1.91     10.59 o 
   0   8   9       65.04       34.42     15.44 o 
   1   8   9      338.96      376.09     34.80 o 
   2   8   9        6.14       34.30     16.42 o 
   3   8   9        0.10        6.87     13.87 o 
  -5   9   9      583.45      602.87     43.28 o 
  -4   9   9        7.77        1.04     13.55 o 
  -3   9   9      959.82     1049.80     43.51 o 
  -2   9   9     1675.84     1702.59     64.69 o 
  -1   9   9      878.64      912.07     34.15 o 
   0   9   9      254.80      225.74     26.58 o 
   1   9   9       95.82      104.59     24.19 o 
   2   9   9     1047.56     1029.90     79.75 o 
  -4  10   9       81.21       74.74     27.08 o 
  -3  10   9      253.94      226.12     23.29 o 
  -2  10   9        7.77       -2.02     11.11 o 
  -1  10   9        6.10      -12.39     12.39 o 
   0  10   9        8.79       -6.74     14.70 o 
   1  10   9      205.63      191.23     29.31 o 
  -2  11   9      948.19     1038.31     40.44 o 
  -6   0  10     1293.71     1327.17     69.66 o 
  -5   0  10     2995.51     2809.95     95.20 o 
  -4   0  10      832.80      865.92     65.89 o 
  -3   0  10      435.07      498.87     51.61 o 
  -2   0  10     1098.21     1026.81     65.62 o 
  -1   0  10     2919.55     2835.14    111.97 o 
   0   0  10     1923.62     1998.90     80.16 o 
   1   0  10      351.04      348.85     69.31 o 
   2   0  10      488.95      547.01     39.16 o 
  -6   1  10        4.00       -1.31     12.37 o 
  -5   1  10       72.13      100.45     19.23 o 
  -4   1  10        2.85        3.15     13.73 o 
  -3   1  10      225.61      233.24     26.80 o 
  -2   1  10       16.19       14.55     14.04 o 
  -1   1  10       47.89       46.91     15.46 o 
   0   1  10       14.25        0.34     11.46 o 
   1   1  10        2.59       -6.89     10.37 o 
   2   1  10       29.17       25.31     15.27 o 
  -6   2  10      738.38      752.02     53.43 o 
  -5   2  10     1218.79     1175.92     49.48 o 
  -4   2  10      192.25      191.05     23.28 o 
  -3   2  10        1.82        0.57     14.31 o 
  -2   2  10      216.44      190.80     23.71 o 
  -1   2  10     1084.18     1074.84     45.21 o 
   0   2  10      661.17      618.98     36.48 o 
   1   2  10        3.44       -0.74     10.50 o 
   2   2  10      148.74      147.20     34.97 o 
  -6   3  10      106.45       85.49     19.77 o 
  -5   3  10        0.47        6.29     13.20 o 
  -4   3  10      142.15      124.61     19.85 o 
  -3   3  10       10.69      -15.75     17.44 o 
  -2   3  10      114.54      150.58     24.03 o 
  -1   3  10        4.31        4.83     12.53 o 
   0   3  10       27.29       28.05     12.84 o 
   1   3  10        0.71       -1.19     14.71 o 
   2   3  10        0.92      -11.78     11.78 o 
  -5   4  10     1448.71     1519.01     61.65 o 
  -4   4  10      589.21      629.18     38.08 o 
  -3   4  10       21.41       36.23     15.52 o 
  -2   4  10      760.52      734.05     40.21 o 
  -1   4  10     2076.99     2079.08     59.97 o 
   0   4  10     1017.14     1043.65     59.12 o 
   1   4  10       48.05       38.11     16.56 o 
  -5   5  10        0.13      -12.61     12.61 o 
  -4   5  10      121.78      139.25     21.18 o 
  -3   5  10       45.81       42.74     15.18 o 
  -2   5  10       67.88       47.06     16.11 o 
  -1   5  10       51.33       57.85     23.32 o 
   0   5  10       21.58       15.12     11.43 o 
   1   5  10       12.14       -3.13     14.51 o 
  -4   6  10      674.40      724.79     40.24 o 
  -3   6  10      144.48      173.47     23.03 o 
  -2   6  10      616.62      552.97     35.67 o 
  -1   6  10     2630.53     2652.75     87.69 o 
   0   6  10      747.11      685.66     46.23 o 
  -3   7  10        0.31       27.65     35.15 o 
  -2   7  10       17.50       22.85     13.27 o 
  -1   7  10       64.92       50.16     35.15 o 
                                                 
